# Supplementary material for: An efficiency analysis of high-order combinations of gene–gene interactions using multifactor-dimensionality reduction
Source: BMC Genomics. 2015 Jul 1;16(1):489. doi: 10.1186/s12864-015-1717-8 (PMC4487567; doi:10.1186/s12864-015-1717-8)
Supplement: Additional file 1: — Example to illustrate the FMDR calculation process. [file 12864_2015_1717_MOESM1_ESM.doc]

<?xml version="1.0" encoding="UTF-8"?><!DOCTYPE JobSheet PUBLIC "-//Springer-Verlag//DTD A++ V2.4//EN" "http://devel.springer.de/A++/V2.4/DTD/A++V2.4JobSheetV2.4.1.dtd"><JobSheet Version="2.4.1" ObjectID="09011a6a8d5e01c2" JobSheetDate="2015-06-24 17:37:31" Supplier="FullServiceVendor"><ArticleJobSheet><PublisherInfo><PublisherName>BioMed Central</PublisherName><PublisherLocation>London</PublisherLocation><PublisherImprintName>BioMed Central</PublisherImprintName></PublisherInfo><JournalInfo JournalProductType="ArchiveJournal" NumberingStyle="Unnumbered" OutputMedium="Online"><JournalID>12864</JournalID><JournalElectronicISSN>1471-2164</JournalElectronicISSN><JournalTitle>BMC Genomics</JournalTitle><JournalAbbreviatedTitle>BMC Genomics</JournalAbbreviatedTitle><JournalSubjectGroup><JournalSubject Type="Primary">Life Sciences</JournalSubject><SubjectCollection Code="SC3">Biomedical and Life Sciences</SubjectCollection></JournalSubjectGroup></JournalInfo><ArticleInfo Language="En" ArticleType="OriginalPaper" NumberingStyle="Unnumbered" TocLevels="0" ContainsESM="Yes" OutputMedium="Online"><ArticleID>1717</ArticleID><ArticleDOI>10.1186/s12864-015-1717-8</ArticleDOI><ArticleTitle Language="En">An efficiency analysis of high-order combinations of gene-gene interactions using multifactor-dimensionality reduction</ArticleTitle><ArticleCategory>Methodology article</ArticleCategory><ArticleHistory><RegistrationDate><Year>2015</Year><Month>6</Month><Day>24</Day></RegistrationDate><Received><Year>2015</Year><Month>2</Month><Day>21</Day></Received><Accepted><Year>2015</Year><Month>6</Month><Day>24</Day></Accepted></ArticleHistory><ArticleCopyright><CopyrightHolderName>The Author(s)</CopyrightHolderName><CopyrightYear>2015</CopyrightYear></ArticleCopyright></ArticleInfo><AuthorGroup><Author><AuthorName><GivenName>Cheng-Hong</GivenName><FamilyName>Yang</FamilyName></AuthorName><Contact><Email>chyang@cc.kuas.edu.tw</Email></Contact></Author></AuthorGroup><ProductionInfo><SPACEInfo PublicationObjectID="09011a6a8d5cad21" SupplierSPACEID="29907"/><ManuscriptInfo><EditorialManuscriptNumber>GICS-D-15-00097.2</EditorialManuscriptNumber><ElectronicDelivery Delivery="Complete"/><PostalDelivery Delivery="None"/></ManuscriptInfo><ProductionEditor><ProductionEditorName><GivenName>Monique</GivenName><FamilyName>van der Linden</FamilyName></ProductionEditorName><Contact><Street>Grays Inn Road 236</Street><City>London</City><Country>GB</Country><Phone>+442031925464</Phone><Email>monique.vanderlinden@biomedcentral.com</Email></Contact></ProductionEditor><TechnicalInfo><TitleUpperCase Letters="InitialWord"/><AuthorInformationStyle Biography="No" CapturePrefix="No" Photograph="No"/><HistoryStyle Accepted="Yes" Received="Yes" Revised="No"/><AbstractInDocumentLanguage Type="Permitted"/><StructuredAbstract Type="Permitted"/><KeywordsInDocumentLanguage Type="Permitted"/><BibliographyStyle Type="Basic"/><CitationStyle Type="Numbered"/><Typesetting RunningHead="Standard" Layout="BMCTwo" LogoOnFirstPage="No" StartPage="Right"/><TextSpecifications GutterMargin="20 mm" TypeareaHeight="226 mm" HeadMargin="12 mm" Bleeds="None" TypeareaWidth="170 mm" PaperStock="Coated Matt"/><ColorSpecifications LayoutColorCount="1"><LayoutColorName>Black</LayoutColorName></ColorSpecifications><FormatTrimSize>210 x 279 mm</FormatTrimSize><ReferencePDFStyle Type="Unedited"/></TechnicalInfo><DiscreteObjectTechnicalInfo ContainsColorImages="Yes" ColorInPrint="Yes"><StyleInfo><!--MarkupProfile: For details see markup instructions in journal spreadsheet.--><MarkupProfile Name="Profile1"/><PrepressProfile Name="Profile1"/></StyleInfo><ColorImagesOnPage>3</ColorImagesOnPage><ColorImagesOnPage>5</ColorImagesOnPage><ColorImagesOnPage>6</ColorImagesOnPage><ColorImagesOnPage>8</ColorImagesOnPage></DiscreteObjectTechnicalInfo><WorkflowInfo TaskType="PrepareContent"><Priority Level="High"/><Deadline><OnlineFirstDeadline><Year>2015</Year><Month>7</Month><Day>10</Day></OnlineFirstDeadline></Deadline><Supplier><FullServiceVendor><CompanyName>SPI Publisher Services for BMC</CompanyName><Contact><Street>Pascor Drive, SPI Building</Street><City>Manila</City><Country>PH</Country><Email>spispringerbmc@spi-global.com</Email></Contact><ContactPerson><ContactPersonName><GivenName>Denver</GivenName><FamilyName>Pareja</FamilyName></ContactPersonName></ContactPerson><RemarkTo>This article is for a journal section: Comparative and evolutionary genomics, AC_0d68c7909af017c2c6ca9f369f4c824e. Please use the article collection tag with Type=”SubjectSection</RemarkTo><CopyEditing Category="1"/><FilesToSupplier><ContentFiles><File><Archive Content="Manuscript" FileRef="12864_GICS-D-15-00097.zip" ObjectID="09011a6a8d5cad23"/></File></ContentFiles></FilesToSupplier><Deliverables><DeliverablesForDiscreteObjects XMLWithBody="Yes" XMLWithBodyRefsOnly="No" OnlinePDF="Yes" PrintPDF="No" eBookPDF="No" TEX="No" OnlineMediaObjects="IfApplies" PrintMediaObjects="No" ReferencePDF="Yes" AuthorFeedbackPDF="No" DeltaPDF="No" CopyrightTransfer="No" OpenAccessStatement="No" OffprintOrder="No" Pit-Stop-Reports="Yes" Manuscript="No" PRS-Metadata="No" EpsilonPDF="No" CorrectionSheet="IfApplies" PeerReviewPDFs="No"/></Deliverables><FilesToPublisher><ContentFiles><File><AplusplusRootFile FileRef="12864_2015_1717_Article.xml"/></File><File><RenditionItem FileRef="12864_2015_1717_OnlinePDF.pdf" TargetType="OnlinePDF"/></File><File><WorkItem FileRef="12864_2015_1717_ReferencePDF.pdf" ItemType="ReferencePDF"/></File><File><WorkItem FileRef="12864_2015_1717_PitStopReport_OnlinePDF.pdf" ItemType="Pit-Stop-Report"/></File><File><MediaObject><ImageObject FileRef="12864_2015_1717_Fig1_HTML.gif" Format="GIF" Color="Color" Type="LinedrawHalftone" Rendition="HTML"/></MediaObject></File><File><MediaObject><ImageObject FileRef="12864_2015_1717_Fig2_HTML.gif" Format="GIF" Color="Color" Type="LinedrawHalftone" Rendition="HTML"/></MediaObject></File><File><MediaObject><ImageObject FileRef="12864_2015_1717_Fig3_HTML.gif" Format="GIF" Color="Color" Type="LinedrawHalftone" Rendition="HTML"/></MediaObject></File><File><MediaObject><ImageObject FileRef="12864_2015_1717_Fig4_HTML.gif" Format="GIF" Color="Color" Type="LinedrawHalftone" Rendition="HTML"/></MediaObject></File><File><MediaObject><ImageObject FileRef="12864_2015_1717_Fig5_HTML.gif" Format="GIF" Color="Color" Type="LinedrawHalftone" Rendition="HTML"/></MediaObject></File><File><MediaObject><DataObject FileRef="12864_2015_1717_MOESM1_ESM.doc"/></MediaObject></File><File><MediaObject><DataObject FileRef="12864_2015_1717_MOESM2_ESM.doc"/></MediaObject></File><File><MediaObject><DataObject FileRef="12864_2015_1717_MOESM3_ESM.doc"/></MediaObject></File><File><MediaObject><DataObject FileRef="12864_2015_1717_MOESM4_ESM.doc"/></MediaObject></File></ContentFiles></FilesToPublisher></FullServiceVendor></Supplier></WorkflowInfo></ProductionInfo></ArticleJobSheet></JobSheet>
