# Supplementary material for: An efficiency analysis of high-order combinations of gene–gene interactions using multifactor-dimensionality reduction
Source: BMC Genomics. 2015 Jul 1;16(1):489. doi: 10.1186/s12864-015-1717-8 (PMC4487567; doi:10.1186/s12864-015-1717-8)
Supplement: Additional file 2: — Statistical analysis. [file 12864_2015_1717_MOESM2_ESM.doc]

<?xml version="1.0" encoding="UTF-8" standalone="no"?><!DOCTYPE Article PUBLIC "-//Springer-Verlag//DTD A++ V2.4//EN" "http://devel.springer.de/A++/V2.4/DTD/A++V2.4.dtd"><Article OutputMedium="Online" ID="s12864-015-1717-8"><ArticleInfo Language="En" ArticleType="OriginalPaper" NumberingStyle="Unnumbered" TocLevels="0" ContainsESM="No" OutputMedium="Online" ArticleCitation="ArticleSequenceNumber"><ArticleID>1717</ArticleID><ArticleDOI>10.1186/s12864-015-1717-8</ArticleDOI><ArticleSequenceNumber>0</ArticleSequenceNumber><ArticleTitle Language="En" OutputMedium="All">An efficiency analysis of high-order combinations of gene–gene interactions using multifactor-dimensionality reduction</ArticleTitle><ArticleCategory>Methodology article</ArticleCategory><ArticleCollection ID="AC_0d68c7909af017c2c6ca9f369f4c824e" Type="SubjectSection"><ArticleCollectionTitle>Comparative and evolutionary genomics</ArticleCollectionTitle></ArticleCollection><ArticleFirstPage>1</ArticleFirstPage><ArticleLastPage>10</ArticleLastPage><ArticleHistory><RegistrationDate><Year>2015</Year><Month>6</Month><Day>24</Day></RegistrationDate><Received><Year>2015</Year><Month>2</Month><Day>21</Day></Received><Accepted><Year>2015</Year><Month>6</Month><Day>24</Day></Accepted><OnlineDate><Year><?InsertOnReleaseOF OFYear?></Year><Month><?InsertOnReleaseOF OFMonth?></Month><Day><?InsertOnReleaseOF OFDay?></Day></OnlineDate></ArticleHistory><ArticleCopyright><CopyrightHolderName>Yang et al.</CopyrightHolderName><CopyrightYear>2015</CopyrightYear><CopyrightComment><SimplePara>This is an Open Access article distributed under the terms of the Creative Commons Attribution License (<ExternalRef><RefSource>http://creativecommons.org/licenses/by/4.0</RefSource><RefTarget TargetType="URL" Address="http://creativecommons.org/licenses/by/4.0"/></ExternalRef>), which permits unrestricted use, distribution, and reproduction in any medium, provided the original work is properly credited. The Creative Commons Public Domain Dedication waiver (<ExternalRef><RefSource>http://creativecommons.org/publicdomain/zero/1.0/</RefSource><RefTarget TargetType="URL" Address="http://creativecommons.org/publicdomain/zero/1.0/"/></ExternalRef>) applies to the data made available in this article, unless otherwise stated.</SimplePara></CopyrightComment></ArticleCopyright><ArticleGrants Type="OpenChoice"><MetadataGrant Grant="OpenAccess"/><AbstractGrant Grant="OpenAccess"/><BodyPDFGrant Grant="OpenAccess"/><BodyHTMLGrant Grant="OpenAccess"/><BibliographyGrant Grant="OpenAccess"/><ESMGrant Grant="OpenAccess"/></ArticleGrants><ArticleContext><JournalID>12864</JournalID><VolumeIDStart><?InsertByIssueBuilding VolumeIDStart?></VolumeIDStart><VolumeIDEnd><?InsertByIssueBuilding VolumeIDEnd?></VolumeIDEnd><IssueIDStart><?InsertByIssueBuilding IssueIDStart?></IssueIDStart><IssueIDEnd><?InsertByIssueBuilding IssueIDEnd?></IssueIDEnd></ArticleContext></ArticleInfo><ArticleHeader><AuthorGroup><Author AffiliationIDS="Aff1"><AuthorName><GivenName>Cheng-Hong</GivenName><FamilyName>Yang</FamilyName></AuthorName><Contact><Email>chyang@cc.kuas.edu.tw</Email></Contact></Author><Author AffiliationIDS="Aff1"><AuthorName><GivenName>Yu-Da</GivenName><FamilyName>Lin</FamilyName></AuthorName><Contact><Email>e0955767257@yahoo.com.tw</Email></Contact></Author><Author AffiliationIDS="Aff2"><AuthorName><GivenName>Cheng-San</GivenName><FamilyName>Yang</FamilyName></AuthorName><Contact><Email>p8896117@mail.ncku.edu.tw</Email></Contact></Author><Author CorrespondingAffiliationID="Aff3" AffiliationIDS="Aff3"><AuthorName><GivenName>Li-Yeh</GivenName><FamilyName>Chuang</FamilyName></AuthorName><Contact><Email>chuang@isu.edu.tw</Email></Contact></Author><Affiliation ID="Aff1"><OrgDivision>Department of Electronic Engineering</OrgDivision><OrgName>National Kaohsiung University of Applied Sciences</OrgName><OrgAddress><City>Kaohsiung</City><Country>Taiwan</Country></OrgAddress></Affiliation><Affiliation ID="Aff2"><OrgDivision>Department of Plastic Surgery</OrgDivision><OrgName>Chia-Yi Christian Hospital</OrgName><OrgAddress><City>Chiayi</City><Country>Taiwan</Country></OrgAddress></Affiliation><Affiliation ID="Aff3"><OrgDivision>Department of Chemical Engineering &amp; Institute of Biotechnology and Chemical Engineering</OrgDivision><OrgName>I-Shou University</OrgName><OrgAddress><City>Kaohsiung</City><Country>Taiwan</Country></OrgAddress></Affiliation></AuthorGroup><Abstract Language="En" OutputMedium="All" ID="Abs1"><Heading>Abstract</Heading><AbstractSection ID="ASec1"><Heading>Background</Heading><Para ID="Par1">Multifactor dimensionality reduction (MDR) is widely used to analyze interactions of genes to determine the complex relationship between diseases and polymorphisms in humans. However, the astronomical number of high-order combinations makes MDR a highly time-consuming process which can be difficult to implement for multiple tests to identify more complex interactions between genes. This study proposes a new framework, named fast MDR (FMDR), which is a greedy search strategy based on the joint effect property.</Para></AbstractSection><AbstractSection ID="ASec2"><Heading>Results</Heading><Para ID="Par2">Six models with different minor allele frequencies (MAFs) and different sample sizes were used to generate the six simulation data sets. A real data set was obtained from the mitochondrial D-loop of chronic dialysis patients. Comparison of results from the simulation data and real data sets showed that FMDR identified significant gene–gene interaction with less computational complexity than the MDR in high-order interaction analysis.</Para></AbstractSection><AbstractSection ID="ASec3"><Heading>Conclusion</Heading><Para ID="Par3">FMDR improves the MDR difficulties associated with the computational loading of high-order SNPs and can be used to evaluate the relative effects of each individual SNP on disease susceptibility. FMDR is freely available at <ExternalRef><RefSource>http://bioinfo.kmu.edu.tw/FMDR.rar</RefSource><RefTarget TargetType="URL" Address="http://bioinfo.kmu.edu.tw/FMDR.rar"/></ExternalRef>.</Para></AbstractSection></Abstract><KeywordGroup Language="En" OutputMedium="All"><Heading>Keywords</Heading><Keyword>SNPs</Keyword><Keyword>Gene–gene interactions</Keyword><Keyword>Multifactor dimensionality reduction</Keyword></KeywordGroup></ArticleHeader><Body><Section1 Type="Introduction" ID="Sec1"><Heading>Background</Heading><Para ID="Par4">Large single nucleotide polymorphisms (SNPs) research projects across the human genome are important studies for biological and biomedical science, with many researchers seeking to use SNPs as predictors for susceptibility to disease. Traditional approaches to identify SNP interactions usually use bio-statistical methods such as contingency tables combined with <Emphasis Type="Italic">k</Emphasis>-fold cross-validation, but the vast number of possible combinations makes the application of traditional methods difficult. Therefore, current research is aimed at combining biostatistics and machine learning in family-based and case–control association studies [<CitationRef CitationID="CR1">1</CitationRef>–<CitationRef CitationID="CR8">8</CitationRef>].</Para><Para ID="Par5">Multifactor dimensionality reduction (MDR) [<CitationRef CitationID="CR9">9</CitationRef>] is a well-known hybrid technology that combines a 2-way contingency table, <Emphasis Type="Italic">k</Emphasis>-fold cross-validation, and a dimensionality reduction technique. MDR belongs to a group of non-parametric statistical methods used to determine high-order gene–gene interactions in case–control studies [<CitationRef CitationID="CR9">9</CitationRef>, <CitationRef CitationID="CR10">10</CitationRef>]. Typically, multi-locus genotypes are classified into high-risk and low-risk classes, allowing the number of genotype predictors to be effectively reduced from <Emphasis Type="Italic">n</Emphasis> dimensions to one dimension. This reduction influences the contingency table allowing for the quick computation of statistics including the accuracy rate, odds ratio (<Emphasis Type="Italic">OR</Emphasis>), <Emphasis Type="Italic">P</Emphasis>-value, etc. Many modifications and extensions to MDR have been proposed and these can be divided into three groups. The first group contains modifications and combinations of biostatistics in MDR; this group includes entropy-based interpretation methods [<CitationRef CitationID="CR11">11</CitationRef>], the use of <Emphasis Type="Italic">OR</Emphasis> [<CitationRef CitationID="CR12">12</CitationRef>], generalized linear models [<CitationRef CitationID="CR13">13</CitationRef>], log-linear methods [<CitationRef CitationID="CR14">14</CitationRef>], Bayesian posterior probability [<CitationRef CitationID="CR15">15</CitationRef>], and model-based methods [<CitationRef CitationID="CR16">16</CitationRef>]. The second group focuses on particular data problems, such as imbalanced data [<CitationRef CitationID="CR17">17</CitationRef>, <CitationRef CitationID="CR18">18</CitationRef>], permutation testing [<CitationRef CitationID="CR19">19</CitationRef>], and missing data [<CitationRef CitationID="CR20">20</CitationRef>]. These extensions and modifications of MDR have been used to address different situations encountered in disease analysis. Many disease studies have thus successfully employed MDR to detect interactions between particular genes, including those for coronary artery disease [<CitationRef CitationID="CR21">21</CitationRef>, <CitationRef CitationID="CR22">22</CitationRef>], hypertension [<CitationRef CitationID="CR23">23</CitationRef>–<CitationRef CitationID="CR25">25</CitationRef>], bladder cancer [<CitationRef CitationID="CR26">26</CitationRef>], and autism [<CitationRef CitationID="CR27">27</CitationRef>]. Finally, the third group aims to reduce MDR computational time, using methods including parallel implementations [<CitationRef CitationID="CR28">28</CitationRef>] and the use of hardware graphics processing units (GPUs) [<CitationRef CitationID="CR29">29</CitationRef>, <CitationRef CitationID="CR30">30</CitationRef>]. Although these studies use GPUs to reduce MDR running time, the problem of factorial operation in MDR still presents a challenge.</Para><Para ID="Par6">This study seeks to develop a new framework to improve MDR computational times in investigations of high-order gene–gene interaction. The framework retains the significant factors to reduce the number of multi-locus evaluations in MDR. Improvements in computational time were measured over 100 runs on a simulation data set and a genome-wide analysis of chronic dialysis epistasis.</Para></Section1><Section1 Type="MaterialsAndMethods" ID="Sec2"><Heading>Method</Heading><Section2 ID="Sec3"><Heading>MDR algorithm</Heading><Para ID="Par7">MDR is an attribute construction approach that reduces the data dimensionality by seeking to identify combinations of multi-locus genotypes that are associated with either high-risk or low-risk groups. The combination of two or more locus genotypes into a single attribute can be used to effectively estimate the risk associated with gene–gene interactions in relation to a disease. This study uses the imbalanced functions proposed by Yang <Emphasis Type="Italic">et al</Emphasis>. [<CitationRef CitationID="CR17">17</CitationRef>]. MDR can be divided into five separate processes. In the first step, the data are divided into 10 parts for ten-fold cross-validation. Nine-tenths of the data are classified as training sets and the remaining 1/10 is used for testing. The second step is the construction of a contingency table. For a given interaction order <Emphasis Type="Italic">n</Emphasis>, <Emphasis Type="Italic">n</Emphasis> SNPs are selected from the data set. <Emphasis Type="Italic">L</Emphasis> is defined as a set of multi-locus genotypes at <Emphasis Type="Italic">n</Emphasis> loci and/or environmental factors. <Emphasis Type="Italic">L</Emphasis> can be represented as an <Emphasis Type="Italic">n</Emphasis>-dimensional vector:<Equation ID="Equ1"><EquationNumber>1</EquationNumber><EquationSource Format="MATHML"><math><mi>L</mi><mo>=</mo><mspace width="0.25em"/><mfenced open="{" close="}"><mrow><msub><mi>l</mi><mn>1</mn></msub><mo>,</mo><msub><mi>l</mi><mn>2</mn></msub><mo>,</mo><msub><mi>l</mi><mn>3</mn></msub><mo>,</mo><mspace width="0.25em"/><mo>…</mo><mo>,</mo><msub><mi>l</mi><mi>n</mi></msub></mrow></mfenced></math></EquationSource></Equation></Para><Para ID="Par8">where <Emphasis Type="Italic">l</Emphasis> represents an SNP factor and/or environmental factor.</Para><Para ID="Par9">Next, <Emphasis Type="Italic">L</Emphasis> is used to calculate the case–control ratios for each multi-locus genotype. The ratio between cases and controls is evaluated by Equation (<InternalRef RefID="Equ2">2</InternalRef>).<Equation ID="Equ2"><EquationNumber>2</EquationNumber><EquationSource Format="MATHML"><math><mi>f</mi><mfenced open="(" close=")"><mi>L</mi></mfenced><mo>=</mo><mfrac><mrow><msup><mi>N</mi><mo>*</mo></msup><mfenced open="[" close="]"><mstyle displaystyle="true"><msubsup><mo stretchy="true">∑</mo><mrow><mi>j</mi><mo>=</mo><mn>1</mn></mrow><msup><mi>P</mi><mo>*</mo></msup></msubsup><mrow><mi>u</mi><mfenced open="(" close=")" separators=","><mi>L</mi><msub><mi>P</mi><mi>j</mi></msub></mfenced></mrow></mstyle></mfenced></mrow><mrow><msup><mi>P</mi><mo>*</mo></msup><mo stretchy="true">[</mo><mstyle displaystyle="true"><msubsup><mo stretchy="true">∑</mo><mrow><mi>j</mi><mo>=</mo><mn>1</mn></mrow><msup><mi>N</mi><mo>*</mo></msup></msubsup><mrow><mi>u</mi><mfenced open="(" close=")" separators=","><mi>L</mi><msub><mi>N</mi><mi>j</mi></msub></mfenced><mo stretchy="true">]</mo></mrow></mstyle></mrow></mfrac></math></EquationSource></Equation></Para><Para ID="Par10">where<Equation ID="Equa"><EquationSource Format="MATHML"><math><mi>u</mi><mfenced open="(" close=")" separators=","><mi>L</mi><mi>A</mi></mfenced><mo>=</mo><mfenced open="{" close=""><mtable columnalign="center"><mtr columnalign="center"><mtd columnalign="center"><mn>1</mn></mtd><mtd columnalign="center"><mo>∀</mo><mi>l</mi><mo>∈</mo><mi>A</mi></mtd></mtr><mtr columnalign="center"><mtd columnalign="center"><mn>0</mn></mtd><mtd columnalign="center"><mo>∀</mo><mi>l</mi><mo>∉</mo><mi>A</mi></mtd></mtr></mtable></mfenced><mspace width="1.5em"/><mo>,</mo><mo>∀</mo><mi>l</mi><mo>∈</mo><mi>L</mi></math></EquationSource></Equation></Para><Para ID="Par11">where the cases are labelled <Emphasis Type="Italic">P</Emphasis> and the controls are labelled <Emphasis Type="Italic">N. P</Emphasis><Superscript>*</Superscript> and <Emphasis Type="Italic">N</Emphasis><Superscript>*</Superscript> respectively represent the sizes of cases and controls in the training set. Here <Emphasis Type="Italic">j</Emphasis> represents the index of samples in the cases and controls. <Emphasis Type="Italic">P</Emphasis><Subscript><Emphasis Type="Italic">j</Emphasis></Subscript> represents the <Emphasis Type="Italic">j</Emphasis><Superscript>th</Superscript> sample among the cases and <Emphasis Type="Italic">N</Emphasis><Subscript><Emphasis Type="Italic">j</Emphasis></Subscript> represents the <Emphasis Type="Italic">j</Emphasis><Superscript>th</Superscript> sample among the controls. <Emphasis Type="Italic">u</Emphasis>(<Emphasis Type="Italic">L</Emphasis>, <Emphasis Type="Italic">P</Emphasis><Subscript><Emphasis Type="Italic">j</Emphasis></Subscript>) represents a match (given a score of “1”) if all multi-locus genotypes <Emphasis Type="Italic">l</Emphasis> in vector <Emphasis Type="Italic">L</Emphasis> match <Emphasis Type="Italic">P</Emphasis>; a mismatch is given a score of “0”. <Emphasis Type="Italic">u</Emphasis>(<Emphasis Type="Italic">L</Emphasis>, <Emphasis Type="Italic">N</Emphasis><Subscript><Emphasis Type="Italic">j</Emphasis></Subscript>) represents a match (given a score of “1”) if all multi-locus genotypes <Emphasis Type="Italic">l</Emphasis> in vector <Emphasis Type="Italic">L</Emphasis> match <Emphasis Type="Italic">N</Emphasis>; a mismatch is given a score of “0”. For example, a 2-order interaction model consisting of SNP1 and SNP2 has nine multi-locus genotypes, i.e., AA-AA, AA-Aa, AA-aa, Aa-AA, Aa-Aa, Aa-aa, aa-AA, aa-Aa and aa-aa. The AA represents the homozygous reference genotype, while Aa represents the heterozygous genotype and aa represents the homozygous variant genotype. In the first multi-locus genotype (AA-AA), the <InlineEquation ID="IEq1"><EquationSource Format="MATHML"><math><mstyle displaystyle="true"><msubsup><mo stretchy="true">∑</mo><mrow><mi>j</mi><mo>=</mo><mn>1</mn></mrow><msup><mi>P</mi><mo>*</mo></msup></msubsup><mrow><mi>u</mi><mfenced open="(" close=")" separators=","><mi>L</mi><msub><mi>P</mi><mi>j</mi></msub></mfenced></mrow></mstyle></math></EquationSource></InlineEquation> includes 88 samples matching AA-AA among the cases and <InlineEquation ID="IEq2"><EquationSource Format="MATHML"><math><mstyle displaystyle="true"><msubsup><mo stretchy="true">∑</mo><mrow><mi>j</mi><mo>=</mo><mn>1</mn></mrow><msup><mi>N</mi><mo>*</mo></msup></msubsup><mrow><mi>u</mi><mfenced open="(" close=")" separators=","><mi>L</mi><msub><mi>N</mi><mi>j</mi></msub></mfenced></mrow></mstyle></math></EquationSource></InlineEquation> includes 90 samples matching AA-AA among the controls. Evaluation with Eq. <InternalRef RefID="Equ2">2</InternalRef> yields a value of 0.978, which is computed by (88 × 300)/(90 × 300); <Emphasis Type="Italic">P</Emphasis><Superscript>*</Superscript> and <Emphasis Type="Italic">N</Emphasis><Superscript>*</Superscript> are respectively 300 samples among both the cases and controls.</Para><Para ID="Par12">After the ratio calculation, each <Emphasis Type="Italic">L</Emphasis> is labelled 'H' ("high") if the ratio of cases to controls is equal to or greater than a threshold of <Emphasis Type="Italic">T</Emphasis> (=1); otherwise it is labelled 'L' ("low"). Once all <Emphasis Type="Italic">L</Emphasis>s are labelled ‘H’ or ‘L’, a new binary attribute is created by pooling the high-risk genotype combinations into one group and the low-risk genotype combinations into another group. This means that the four frequencies (TP, FP, TN, and FN) can be computed in a 2-way contingency table. Finally, each possible <Emphasis Type="Italic">L</Emphasis> computes a training classification error rate for each <Emphasis Type="Italic">n</Emphasis>-way interaction in the training set. The classification error rate is given by Equation (<InternalRef RefID="Equ3">3</InternalRef>).<Equation ID="Equ3"><EquationNumber>3</EquationNumber><EquationSource Format="MATHML"><math><mi mathvariant="normal">Classification</mi><mspace width="0.25em"/><mi mathvariant="normal">error</mi><mspace width="0.25em"/><mi mathvariant="normal">rate</mi><mo>=</mo><mn>0.5</mn><mo>×</mo><mfenced open="(" close=")"><mrow><mfrac><mrow><mi>F</mi><mi>N</mi></mrow><mrow><mi>T</mi><mi>P</mi><mo>+</mo><mi>F</mi><mi>N</mi></mrow></mfrac><mo>+</mo><mfrac><mrow><mi>F</mi><mi>P</mi></mrow><mrow><mi>F</mi><mi>P</mi><mo>+</mo><mi>T</mi><mi>N</mi></mrow></mfrac></mrow></mfenced></math></EquationSource></Equation></Para><Para ID="Par13">Among all <Emphasis Type="Italic">n</Emphasis> SNP combinations, the best model with the minimum classification error rate is selected by the training step. The third step evaluates the remaining 1/10 of the original data set (i.e., the independent test data). This step creates an MDR attribute for the testing set using the <Emphasis Type="Italic">n</Emphasis> SNPs that have the minimum training classification error rate. In addition, the best model in each cross-validation is collected and named the cross-validation consistency (CVC). In the fourth step, the procedure is repeated 10 times (i.e., ten-fold cross-validation) so that each sample is included in the testing set once, and the resulting classification error rates of each of the ten models in CVC are averaged. In the last step, the best MDR model with the highest frequency in CVC is selected.</Para></Section2><Section2 ID="Sec4"><Heading>Fast MDR algorithm (FMDR)</Heading><Para ID="Par14">FMDR proposes a new framework to improve the MDR computational time. Figure <InternalRef RefID="Fig1">1</InternalRef> shows the FMDR flowchart consisting of five steps: (1) data processing, (2) selection of training and testing sets, (3) evaluation of all possible combinations, (4) identifying the best model, and (5) statistical analysis of the best model. In the FMDR, the number of selected SNPs is limited to two at the outset. The framework is represented by the thick frame in steps (2) and (5) (Fig. <InternalRef RefID="Fig1">1</InternalRef>). In step (2), the framework checks whether or not the number of loci is equal to two. If yes, all available two-order locus combinations amongst the loci are created and regarded as conditions. All these conditions are then used to evaluate the contingency table (step (3)), and the classification error rate in each combination is estimated by Equation (<InternalRef RefID="Equ3">3</InternalRef>) (step (4)). In step (5), all two-order locus combinations are sorted based on the classification error rate, and then the results of the best <Emphasis Type="Italic">n</Emphasis>% combinations with the minimum classification error rate are saved into the <Emphasis Type="Italic">i</Emphasis><Superscript>th</Superscript> memory where <Emphasis Type="Italic">i</Emphasis> is the <Emphasis Type="Italic">i</Emphasis><Superscript>th</Superscript>-fold cross-validation. When ten cross-validations are computed, the best 2-loci model is output to show related gene–gene interaction information. If the number of order exceeds two (i.e., <Emphasis Type="Italic">m</Emphasis>-loci, <Emphasis Type="Italic">m</Emphasis> &gt; 2), each cross-validation uses the corresponding memory and the recorded results of the best <Emphasis Type="Italic">n</Emphasis>% combinations to create the available combinations (go to step (2)), i.e., conditions. In step (3), these conditions are evaluated using the contingency table, and the classification error rates of the conditions are estimated in step (4). The results are then sorted and the best <Emphasis Type="Italic">n</Emphasis>% combinations are saved into <Emphasis Type="Italic">i</Emphasis><Superscript>th</Superscript> memory to analyze the next interaction order. This process tremendously reduces the number of available combinations. The processes are repeatedly implemented until the defined number of selected SNPs is analyzed.<Figure ID="Fig1" Float="Yes" Category="Standard"><Caption Language="En"><CaptionNumber>Fig. 1</CaptionNumber><CaptionContent><SimplePara>FMDR flowchart</SimplePara></CaptionContent></Caption><MediaObject ID="MO1"><ImageObject FileRef="12864_2015_1717_Fig1_HTML.gif" Format="GIF" Color="Color" Type="LinedrawHalftone" Rendition="HTML"/></MediaObject></Figure></Para></Section2><Section2 ID="Sec5"><Heading>Illustrative example to FMDR and statistical analysis</Heading><Para ID="Par15">The supplementary Additional file <InternalRef RefID="MOESM1">1</InternalRef> provides an example to illustrate how the FMDR works, and the supplementary Additional file <InternalRef RefID="MOESM2">2</InternalRef> explains the statistical analysis method.</Para></Section2></Section1><Section1 Type="Results" ID="Sec6"><Heading>Results</Heading><Section2 ID="Sec7"><Heading>Results on the simulated data set</Heading><Para ID="Par16">All simulated models set the 50 attributes with a heritability of 0.2. The minor allele frequencies (MAFs) were 0.1, 0.2, and 0.4. The sample sizes were 800 and 1600, in which the total number of cases is equal to the total number of controls. The simulation data was generated using GAMETES, software used for generating complex <Emphasis Type="Italic">n</Emphasis>-loci models with random architectures [<CitationRef CitationID="CR31">31</CitationRef>]. The settings and results of the six models are shown in Table <InternalRef RefID="Tab1">1</InternalRef>. Figure <InternalRef RefID="Fig2">2</InternalRef> shows the power analysis box plots of six models. A summary of the six simulation data set shows that the difference between MDR and FMDR was statistically significant for 4-loci and 5-loci, but there was only a slight difference between the averages of the two methods.<Table ID="Tab1" Float="Yes"><Caption Language="En"><CaptionNumber>Table 1</CaptionNumber><CaptionContent><SimplePara>A paired <Emphasis Type="Italic">t</Emphasis>-test comparison of the power analysis between MDR and FMDR for 2- to 5-loci</SimplePara></CaptionContent></Caption><tgroup cols="13" align="left"><colspec colnum="1" colname="c1" align="left"/><colspec colnum="2" colname="c2" align="left"/><colspec colnum="3" colname="c3" align="left"/><colspec colnum="4" colname="c4" align="left"/><colspec colnum="5" colname="c5" align="left"/><colspec colnum="6" colname="c6" align="left"/><colspec colnum="7" colname="c7" align="left"/><colspec colnum="8" colname="c8" align="left"/><colspec colnum="9" colname="c9" align="left"/><colspec colnum="10" colname="c10" align="left"/><colspec colnum="11" colname="c11" align="left"/><colspec colnum="12" colname="c12" align="left"/><colspec colnum="13" colname="c13" align="left"/><thead><row><entry morerows="2" colname="c1"><SimplePara>Model<Superscript>1</Superscript></SimplePara></entry><entry namest="c2" nameend="c4"><SimplePara>2-loci</SimplePara></entry><entry namest="c5" nameend="c7"><SimplePara>3-loci</SimplePara></entry><entry namest="c8" nameend="c10"><SimplePara>4-loci</SimplePara></entry><entry namest="c11" nameend="c13"><SimplePara>5-loci</SimplePara></entry></row><row><entry colname="c2"><SimplePara>MDR</SimplePara></entry><entry colname="c3"><SimplePara>FMDR</SimplePara></entry><entry morerows="1" colname="c4"><SimplePara><Emphasis Type="Italic">P</Emphasis>-value<Superscript>2</Superscript></SimplePara></entry><entry colname="c5"><SimplePara>MDR</SimplePara></entry><entry colname="c6"><SimplePara>FMDR</SimplePara></entry><entry morerows="1" colname="c7"><SimplePara><Emphasis Type="Italic">P</Emphasis>-value</SimplePara></entry><entry colname="c8"><SimplePara>MDR</SimplePara></entry><entry colname="c9"><SimplePara>FMDR</SimplePara></entry><entry morerows="1" colname="c10"><SimplePara><Emphasis Type="Italic">P</Emphasis>-value</SimplePara></entry><entry colname="c11"><SimplePara>MDR</SimplePara></entry><entry colname="c12"><SimplePara>FMDR</SimplePara></entry><entry morerows="1" colname="c13"><SimplePara><Emphasis Type="Italic">P</Emphasis>-value</SimplePara></entry></row><row><entry colname="c2"><SimplePara>Mean (SD)</SimplePara></entry><entry colname="c3"><SimplePara>Mean (SD)</SimplePara></entry><entry colname="c5"><SimplePara>Mean (SD)</SimplePara></entry><entry colname="c6"><SimplePara>Mean (SD)</SimplePara></entry><entry colname="c8"><SimplePara>Mean (SD)</SimplePara></entry><entry colname="c9"><SimplePara>Mean (SD)</SimplePara></entry><entry colname="c11"><SimplePara>Mean (SD)</SimplePara></entry><entry colname="c12"><SimplePara>Mean (SD)</SimplePara></entry></row></thead><tbody><row><entry colname="c1"><SimplePara>Model 1</SimplePara></entry><entry colname="c2"><SimplePara>0.12 (±0.11)</SimplePara></entry><entry colname="c3"><SimplePara>0.12 (±0.11)</SimplePara></entry><entry colname="c4"><SimplePara>−<Superscript>3</Superscript></SimplePara></entry><entry colname="c5"><SimplePara>0.27 (±0.21)</SimplePara></entry><entry colname="c6"><SimplePara>0.27 (±0.21)</SimplePara></entry><entry colname="c7"><SimplePara>−</SimplePara></entry><entry colname="c8"><SimplePara>0.67 (±0.21)</SimplePara></entry><entry colname="c9"><SimplePara>0.67 (±0.21)</SimplePara></entry><entry colname="c10"><SimplePara>0.17</SimplePara></entry><entry colname="c11"><SimplePara>0.94 (±0.08)</SimplePara></entry><entry colname="c12"><SimplePara>0.91 (±0.11)</SimplePara></entry><entry colname="c13"><SimplePara>&lt;0.001</SimplePara></entry></row><row><entry colname="c1"><SimplePara>Model 2</SimplePara></entry><entry colname="c2"><SimplePara>0.05 (±0.00)</SimplePara></entry><entry colname="c3"><SimplePara>0.05 (±0.00)</SimplePara></entry><entry colname="c4"><SimplePara>−</SimplePara></entry><entry colname="c5"><SimplePara>0.24 (±0.18)</SimplePara></entry><entry colname="c6"><SimplePara>0.24 (±0.18)</SimplePara></entry><entry colname="c7"><SimplePara>−</SimplePara></entry><entry colname="c8"><SimplePara>0.78 (±0.14)</SimplePara></entry><entry colname="c9"><SimplePara>0.78 (±0.14)</SimplePara></entry><entry colname="c10"><SimplePara>0.65</SimplePara></entry><entry colname="c11"><SimplePara>0.96 (±0.04)</SimplePara></entry><entry colname="c12"><SimplePara>0.96 (±0.05)</SimplePara></entry><entry colname="c13"><SimplePara>0.001</SimplePara></entry></row><row><entry colname="c1"><SimplePara>Model 3</SimplePara></entry><entry colname="c2"><SimplePara>0.05 (±0.00)</SimplePara></entry><entry colname="c3"><SimplePara>0.05 (±0.00)</SimplePara></entry><entry colname="c4"><SimplePara>−</SimplePara></entry><entry colname="c5"><SimplePara>0.73 (±0.14)</SimplePara></entry><entry colname="c6"><SimplePara>0.72 (±0.14)</SimplePara></entry><entry colname="c7"><SimplePara>0.01</SimplePara></entry><entry colname="c8"><SimplePara>0.90 (±0.08)</SimplePara></entry><entry colname="c9"><SimplePara>0.88 (±0.09)</SimplePara></entry><entry colname="c10"><SimplePara>0.003</SimplePara></entry><entry colname="c11"><SimplePara>0.99 (±0.01)</SimplePara></entry><entry colname="c12"><SimplePara>0.99 (±0.01)</SimplePara></entry><entry colname="c13"><SimplePara>&lt;0.001</SimplePara></entry></row><row><entry colname="c1"><SimplePara>Model 4</SimplePara></entry><entry colname="c2"><SimplePara>0.24 (±0.10)</SimplePara></entry><entry colname="c3"><SimplePara>0.24 (±0.10)</SimplePara></entry><entry colname="c4"><SimplePara>−</SimplePara></entry><entry colname="c5"><SimplePara>0.50 (±0.14)</SimplePara></entry><entry colname="c6"><SimplePara>0.50 (±0.14)</SimplePara></entry><entry colname="c7"><SimplePara>0.32</SimplePara></entry><entry colname="c8"><SimplePara>0.88 (±0.09)</SimplePara></entry><entry colname="c9"><SimplePara>0.87 (±0.09)</SimplePara></entry><entry colname="c10"><SimplePara>0.01</SimplePara></entry><entry colname="c11"><SimplePara>0.99 (±0.02)</SimplePara></entry><entry colname="c12"><SimplePara>0.98 (±0.03)</SimplePara></entry><entry colname="c13"><SimplePara>0.001</SimplePara></entry></row><row><entry colname="c1"><SimplePara>Model 5</SimplePara></entry><entry colname="c2"><SimplePara>0.06 (±0.01)</SimplePara></entry><entry colname="c3"><SimplePara>0.06 (±0.01)</SimplePara></entry><entry colname="c4"><SimplePara>−</SimplePara></entry><entry colname="c5"><SimplePara>0.50 (±0.13)</SimplePara></entry><entry colname="c6"><SimplePara>0.50 (±0.12)</SimplePara></entry><entry colname="c7"><SimplePara>0.89</SimplePara></entry><entry colname="c8"><SimplePara>0.95 (±0.06)</SimplePara></entry><entry colname="c9"><SimplePara>0.91 (±0.10)</SimplePara></entry><entry colname="c10"><SimplePara>&lt;0.001</SimplePara></entry><entry colname="c11"><SimplePara>1.00 (±0.00)</SimplePara></entry><entry colname="c12"><SimplePara>1.00 (±0.00)</SimplePara></entry><entry colname="c13"><SimplePara>−</SimplePara></entry></row><row><entry colname="c1"><SimplePara>Model 6</SimplePara></entry><entry colname="c2"><SimplePara>0.05 (±0.00)</SimplePara></entry><entry colname="c3"><SimplePara>0.05 (±0.00)</SimplePara></entry><entry colname="c4"><SimplePara>−</SimplePara></entry><entry colname="c5"><SimplePara>0.11 (±0.04)</SimplePara></entry><entry colname="c6"><SimplePara>0.11 (±0.04)</SimplePara></entry><entry colname="c7"><SimplePara>−</SimplePara></entry><entry colname="c8"><SimplePara>0.70 (±0.12)</SimplePara></entry><entry colname="c9"><SimplePara>0.70 (±0.12)</SimplePara></entry><entry colname="c10"><SimplePara>0.001</SimplePara></entry><entry colname="c11"><SimplePara>1.00 (±0.00)</SimplePara></entry><entry colname="c12"><SimplePara>1.00 (±0.00)</SimplePara></entry><entry colname="c13"><SimplePara>0.001</SimplePara></entry></row></tbody></tgroup><tfooter><SimplePara><Superscript>1</Superscript>Model 1: MAF = 0.1, sample = 800 (400 cases and 400 controls), Model 2: MAF = 0.1, sample = 1600 (800 cases and 800 controls), Model 3: MAF = 0.2, sample = 800 (400 cases and 400 controls), Model 4: MAF = 0.2, sample = 1600 (800 cases and 800 controls), Model 5: MAF = 0.4, sample = 800 (400 cases and 400 controls), Model 6: MAF = 0.4, sample = 1600 (800 cases and 800 controls); <Superscript>2</Superscript><Emphasis Type="Italic">P</Emphasis>-value were estimated from pairwise <Emphasis Type="Italic">t</Emphasis>-test; <Superscript>3</Superscript>-: the same power analyses between MDR and FMDR</SimplePara></tfooter></Table><Figure ID="Fig2" Float="Yes" Category="Standard"><Caption Language="En"><CaptionNumber>Fig. 2</CaptionNumber><CaptionContent><SimplePara>Performance comparison between MDR and FMDR on six simulated models for different minor allele frequencies (MAFs) and different sample sizes (<Emphasis Type="Bold">a</Emphasis>–<Emphasis Type="Bold">f</Emphasis> of Fig. <InternalRef RefID="Fig2">2</InternalRef>). For all models, heritability <Emphasis Type="Italic">h</Emphasis><Superscript>2</Superscript> = 0.2, and MAF includes 0.1, 0.2, and 0.4. For each model, 100 datasets are generated by randomly sorted samples. The figures show the box plot, where the boundary of the box closest to zero indicates the 25<Superscript>th</Superscript> percentile, a line within the box marks the median, and the boundary of the box farthest from zero indicates the 75<Superscript>th</Superscript> percentile. Error bars near the top and bottom of the boxes respectively indicate the 90<Superscript>th</Superscript> and 10<Superscript>th</Superscript> percentiles</SimplePara></CaptionContent></Caption><MediaObject ID="MO2"><ImageObject FileRef="12864_2015_1717_Fig2_HTML.gif" Format="GIF" Color="Color" Type="LinedrawHalftone" Rendition="HTML"/></MediaObject></Figure></Para><Para ID="Par17">Figure <InternalRef RefID="Fig3">3</InternalRef> showed the execution times for the simulation data sets. The MDR execution times in all locus orders were collected in a stand-alone test. The total of all FMDR execution times for all locus orders was collected since FMDR uses a continual analysis strategy. For the six simulation data sets, MDR and FMDR required similar durations to implement the 2-loci analysis. When comparing 2-loci and <Emphasis Type="Italic">n</Emphasis>-loci (<Emphasis Type="Italic">n</Emphasis> = 3, 4, 5) in model 1, the growth times between MDR and FMDR for 3-loci to 5-loci were 3.796 <Emphasis Type="Italic">vs</Emphasis>. 2.691, 38.279 <Emphasis Type="Italic">vs</Emphasis>. 8.712, and 424.18 <Emphasis Type="Italic">vs</Emphasis>. 43.260 (milliseconds). Similarly, Figure C1 of supplementary Additional file <InternalRef RefID="MOESM3">3</InternalRef> compares the 2-loci and <Emphasis Type="Italic">n</Emphasis>-loci in models 3–6. We compared the growth time between 800 and 1600 samples in different MAFs. For MAF = 0.1, MDR and FMDR for 2-loci to 5-loci were 1.162 <Emphasis Type="Italic">vs</Emphasis>. 1.197, 1.796 <Emphasis Type="Italic">vs</Emphasis>. 1.452, 2.140 <Emphasis Type="Italic">vs</Emphasis>. 1.599, and 2.063 <Emphasis Type="Italic">vs</Emphasis>. 1.774. Similarly, Figure D1 of supplementary Additional file <InternalRef RefID="MOESM4">4</InternalRef> shows the growth times between MDR and FMDR in other MAFs (i.e., MAF = 0.2 and MAF = 0.4). The results for the simulation data sets showed that FMDR effectively reduces MDR computational time.<Figure ID="Fig3" Float="Yes" Category="Standard"><Caption Language="En"><CaptionNumber>Fig. 3</CaptionNumber><CaptionContent><SimplePara>MDR and FMDR execution times for the simulation data set. The horizontal axis represents the execution time in log<Subscript>10</Subscript> milliseconds, while the vertical axis represents the number of loci in the model</SimplePara></CaptionContent></Caption><MediaObject ID="MO3"><ImageObject FileRef="12864_2015_1717_Fig3_HTML.gif" Format="GIF" Color="Color" Type="LinedrawHalftone" Rendition="HTML"/></MediaObject></Figure></Para></Section2><Section2 ID="Sec8"><Heading>Results on the chronic dialysis data set</Heading><Para ID="Par18">The 77 mitochondrial SNPs in the D-loop region of chronic dialysis patients were obtained from investigations conducted by Chen <Emphasis Type="Italic">et al</Emphasis>. [<CitationRef CitationID="CR32">32</CitationRef>] that enrolled 193 chronic dialysis patients and 704 healthy controls from unrelated ethnic Chinese in Taiwan. The results revealed that chronic peritoneal dialysis patients suffer from higher oxidative stress than healthy subjects; this elevated oxidative stress alters the number of copies of mtDNA in peripheral leukocytes. The possible complicated networks with direct or indirect cross-communication among the 77 SNP candidates were explained. The ratio of controls (<Emphasis Type="Italic">n</Emphasis> = 704) to cases (<Emphasis Type="Italic">n</Emphasis> = 193) was 3.65:1. We randomly sorted the samples in the data set to generate 100 data sets each of which was then divided into ten groups for ten-fold cross-validation. The ratios of cases to controls amongst 1000 training sets range from 3.41–3.95, with a mean (SD) ratio of 3.65 (0.10). Each data set was used once to test MDR and FMDR.</Para><Para ID="Par19">For the 100 tests, we summed up the frequencies of the results based on the cross-validation consistency (CVC) and the classification error rate in each test. The accuracy and <Emphasis Type="Italic">OR</Emphasis> of the best candidate model was evaluated. Table <InternalRef RefID="Tab2">2</InternalRef> shows the best, worst, and mean (±SD) in the 100 tests for MDR and FMDR. For the 3- –6-loci models producing the best accuracy amongst the 100 tests, both MDR and FMDR had the same candidate model, and also had the same accuracy and <Emphasis Type="Italic">OR</Emphasis>. In the models for 3- to 6-loci with the lowest accuracy amongst the 100 tests, MDR and FMDR were different slightly, and the accuracy and <Emphasis Type="Italic">OR</Emphasis> also differed. A box plot was used to compare the two methods for 3-, 4-, 5-, and 6-loci interactions. Figure <InternalRef RefID="Fig4">4a and b</InternalRef> respectively shows the accuracy and <Emphasis Type="Italic">OR</Emphasis> box plot of MDR and FMDR. Paired <Emphasis Type="Italic">t</Emphasis>-test comparison results indicate that the accuracy and <Emphasis Type="Italic">OR</Emphasis> values for 3- –6-loci analysis over 100 test runs were similar for both MDR and FMDR. Figure <InternalRef RefID="Fig4">4c</InternalRef> shows the box plot of the power results of MDR and FMDR for four order interactions. As the order of interaction increases, both MDR and FMDR shows increasing power values. All powers of MDR and FMDR exceeded 0.8. A summary of the 100 test runs shows that the difference between MDR and FMDR was statistically significant for 3- and 6-loci, but the average difference between the two methods is very slight, i.e., −0.011 at 3-loci and 0.002 at 6-loci. In addition, the powers in the 4- and 5-loci analysis over 100 test runs are similar for both MDR and FMDR.<Table ID="Tab2" Float="Yes"><Caption Language="En"><CaptionNumber>Table 2</CaptionNumber><CaptionContent><SimplePara>Analysis results of the chronic dialysis data sets from MDR and FMDR</SimplePara></CaptionContent></Caption><tgroup cols="10" align="left"><colspec colnum="1" colname="c1" align="left"/><colspec colnum="2" colname="c2" align="left"/><colspec colnum="3" colname="c3" align="left"/><colspec colnum="4" colname="c4" align="left"/><colspec colnum="5" colname="c5" align="left"/><colspec colnum="6" colname="c6" align="left"/><colspec colnum="7" colname="c7" align="left"/><colspec colnum="8" colname="c8" align="left"/><colspec colnum="9" colname="c9" align="left"/><colspec colnum="10" colname="c10" align="left"/><thead><row><entry morerows="1" colname="c1"><SimplePara>Models</SimplePara></entry><entry morerows="1" colname="c2"><SimplePara>Method</SimplePara></entry><entry namest="c3" nameend="c4"><SimplePara>3-loci</SimplePara></entry><entry namest="c5" nameend="c6"><SimplePara>4-loci</SimplePara></entry><entry namest="c7" nameend="c8"><SimplePara>5-loci</SimplePara></entry><entry namest="c9" nameend="c10"><SimplePara>6-loci</SimplePara></entry></row><row><entry colname="c3"><SimplePara>MDR</SimplePara></entry><entry colname="c4"><SimplePara>FMDR</SimplePara></entry><entry colname="c5"><SimplePara>MDR</SimplePara></entry><entry colname="c6"><SimplePara>FMDR</SimplePara></entry><entry colname="c7"><SimplePara>MDR</SimplePara></entry><entry colname="c8"><SimplePara>FMDR</SimplePara></entry><entry colname="c9"><SimplePara>MDR</SimplePara></entry><entry colname="c10"><SimplePara>FMDR</SimplePara></entry></row></thead><tbody><row><entry namest="c1" nameend="c2"><SimplePara>Best</SimplePara></entry><entry colname="c3"/><entry colname="c4"/><entry colname="c5"/><entry colname="c6"/><entry colname="c7"/><entry colname="c8"/><entry colname="c9"/><entry colname="c10"/></row><row><entry namest="c1" nameend="c2"><SimplePara>Candidate model</SimplePara></entry><entry colname="c3"><SimplePara>40,56,64</SimplePara></entry><entry colname="c4"><SimplePara>40,56,64</SimplePara></entry><entry colname="c5"><SimplePara>21,59,64,71</SimplePara></entry><entry colname="c6"><SimplePara>21,59,64,71</SimplePara></entry><entry colname="c7"><SimplePara>21,59,62, 64,71</SimplePara></entry><entry colname="c8"><SimplePara>21,59,62, 64,71</SimplePara></entry><entry colname="c9"><SimplePara>21,45,59, 62,64,71</SimplePara></entry><entry colname="c10"><SimplePara>21,45,59, 62,64,71</SimplePara></entry></row><row><entry namest="c1" nameend="c2"><SimplePara>Consistency</SimplePara></entry><entry colname="c3"><SimplePara>2 / 10</SimplePara></entry><entry colname="c4"><SimplePara>2 / 10</SimplePara></entry><entry colname="c5"><SimplePara>4 / 10</SimplePara></entry><entry colname="c6"><SimplePara>2 / 10</SimplePara></entry><entry colname="c7"><SimplePara>1 / 10</SimplePara></entry><entry colname="c8"><SimplePara>1 / 10</SimplePara></entry><entry colname="c9"><SimplePara>2 / 10</SimplePara></entry><entry colname="c10"><SimplePara>3 / 10</SimplePara></entry></row><row><entry namest="c1" nameend="c2"><SimplePara>Accuracy</SimplePara></entry><entry colname="c3"><SimplePara>0.56</SimplePara></entry><entry colname="c4"><SimplePara>0.56</SimplePara></entry><entry colname="c5"><SimplePara>0.58</SimplePara></entry><entry colname="c6"><SimplePara>0.58</SimplePara></entry><entry colname="c7"><SimplePara>0.58</SimplePara></entry><entry colname="c8"><SimplePara>0.58</SimplePara></entry><entry colname="c9"><SimplePara>0.60</SimplePara></entry><entry colname="c10"><SimplePara>0.60</SimplePara></entry></row><row><entry morerows="1" namest="c1" nameend="c2"><SimplePara><Emphasis Type="Italic">OR</Emphasis> (95 % CI)</SimplePara></entry><entry colname="c3"><SimplePara>1.79</SimplePara></entry><entry colname="c4"><SimplePara>1.79</SimplePara></entry><entry colname="c5"><SimplePara>1.91</SimplePara></entry><entry colname="c6"><SimplePara>1.91</SimplePara></entry><entry colname="c7"><SimplePara>2.13</SimplePara></entry><entry colname="c8"><SimplePara>2.13</SimplePara></entry><entry colname="c9"><SimplePara>2.30</SimplePara></entry><entry colname="c10"><SimplePara>2.30</SimplePara></entry></row><row><entry colname="c3"><SimplePara>(1.27–2.52)</SimplePara></entry><entry colname="c4"><SimplePara>(1.27–2.52)</SimplePara></entry><entry colname="c5"><SimplePara>(1.38–2.63)</SimplePara></entry><entry colname="c6"><SimplePara>(1.38–2.63)</SimplePara></entry><entry colname="c7"><SimplePara>(1.54–2.94)</SimplePara></entry><entry colname="c8"><SimplePara>(1.54–2.94)</SimplePara></entry><entry colname="c9"><SimplePara>(1.66–3.18)</SimplePara></entry><entry colname="c10"><SimplePara>(1.66–3.18)</SimplePara></entry></row><row><entry namest="c1" nameend="c2"><SimplePara>Worst</SimplePara></entry><entry colname="c3"/><entry colname="c4"/><entry colname="c5"/><entry colname="c6"/><entry colname="c7"/><entry colname="c8"/><entry colname="c9"/><entry colname="c10"/></row><row><entry namest="c1" nameend="c2"><SimplePara>candidate model</SimplePara></entry><entry colname="c3"><SimplePara>45,56,62</SimplePara></entry><entry colname="c4"><SimplePara>45,56,65</SimplePara></entry><entry colname="c5"><SimplePara>40,45,56,62</SimplePara></entry><entry colname="c6"><SimplePara>19,21,34, 56</SimplePara></entry><entry colname="c7"><SimplePara>41,43,45, 56,62</SimplePara></entry><entry colname="c8"><SimplePara>40,56,64, 71,77</SimplePara></entry><entry colname="c9"><SimplePara>4,21,56, 60,62,70</SimplePara></entry><entry colname="c10"><SimplePara>40,21,56, 64,71,77</SimplePara></entry></row><row><entry namest="c1" nameend="c2"><SimplePara>Consistency</SimplePara></entry><entry colname="c3"><SimplePara>1 / 10</SimplePara></entry><entry colname="c4"><SimplePara>1 / 10</SimplePara></entry><entry colname="c5"><SimplePara>2/10</SimplePara></entry><entry colname="c6"><SimplePara>1/10</SimplePara></entry><entry colname="c7"><SimplePara>1 / 10</SimplePara></entry><entry colname="c8"><SimplePara>1 / 10</SimplePara></entry><entry colname="c9"><SimplePara>1 / 10</SimplePara></entry><entry colname="c10"><SimplePara>1 / 10</SimplePara></entry></row><row><entry namest="c1" nameend="c2"><SimplePara>Accuracy</SimplePara></entry><entry colname="c3"><SimplePara>0.56</SimplePara></entry><entry colname="c4"><SimplePara>0.56</SimplePara></entry><entry colname="c5"><SimplePara>0.57</SimplePara></entry><entry colname="c6"><SimplePara>0.56</SimplePara></entry><entry colname="c7"><SimplePara>0.57</SimplePara></entry><entry colname="c8"><SimplePara>0.57</SimplePara></entry><entry colname="c9"><SimplePara>0.58</SimplePara></entry><entry colname="c10"><SimplePara>0.59</SimplePara></entry></row><row><entry morerows="1" namest="c1" nameend="c2"><SimplePara><Emphasis Type="Italic">OR</Emphasis> (95 % CI)</SimplePara></entry><entry colname="c3"><SimplePara>1.64</SimplePara></entry><entry colname="c4"><SimplePara>1.65</SimplePara></entry><entry colname="c5"><SimplePara>1.82</SimplePara></entry><entry colname="c6"><SimplePara>1.78</SimplePara></entry><entry colname="c7"><SimplePara>1.86</SimplePara></entry><entry colname="c8"><SimplePara>1.90</SimplePara></entry><entry colname="c9"><SimplePara>2.13</SimplePara></entry><entry colname="c10"><SimplePara>2.28</SimplePara></entry></row><row><entry colname="c3"><SimplePara>(1.18–2.27)</SimplePara></entry><entry colname="c4"><SimplePara>(1.19–2.31)</SimplePara></entry><entry colname="c5"><SimplePara>(1.31–2.54)</SimplePara></entry><entry colname="c6"><SimplePara>(1.27–2.49)</SimplePara></entry><entry colname="c7"><SimplePara>(1.34–2.60)</SimplePara></entry><entry colname="c8"><SimplePara>(1.36–2.64)</SimplePara></entry><entry colname="c9"><SimplePara>(1.50–3.03)</SimplePara></entry><entry colname="c10"><SimplePara>(1.59–3.26)</SimplePara></entry></row><row><entry namest="c1" nameend="c2"><SimplePara>Accuracy</SimplePara></entry><entry colname="c3"/><entry colname="c4"/><entry colname="c5"/><entry colname="c6"/><entry colname="c7"/><entry colname="c8"/><entry colname="c9"/><entry colname="c10"/></row><row><entry namest="c1" nameend="c2"><SimplePara>Mean (SD)</SimplePara></entry><entry colname="c3"><SimplePara>0.56 (±0.00)</SimplePara></entry><entry colname="c4"><SimplePara>0.56 (±0.00)</SimplePara></entry><entry colname="c5"><SimplePara>0.58 (±0.01)</SimplePara></entry><entry colname="c6"><SimplePara>0.58 (±0.01)</SimplePara></entry><entry colname="c7"><SimplePara>0.58 (±0.002)</SimplePara></entry><entry colname="c8"><SimplePara>0.58 (±0.002)</SimplePara></entry><entry colname="c9"><SimplePara>0.60 (±0.01)</SimplePara></entry><entry colname="c10"><SimplePara>0.60 (±0.01)</SimplePara></entry></row><row><entry namest="c1" nameend="c2"><SimplePara><Emphasis Type="Italic">P</Emphasis>-value<Superscript>1</Superscript></SimplePara></entry><entry namest="c3" nameend="c4"><SimplePara>−<Superscript>2</Superscript></SimplePara></entry><entry namest="c5" nameend="c6"><SimplePara>0.07</SimplePara></entry><entry namest="c7" nameend="c8"><SimplePara>0.32</SimplePara></entry><entry namest="c9" nameend="c10"><SimplePara>0.85</SimplePara></entry></row><row><entry namest="c1" nameend="c2"><SimplePara><Emphasis Type="Italic">OR</Emphasis></SimplePara></entry><entry namest="c3" nameend="c4"/><entry namest="c5" nameend="c6"/><entry namest="c7" nameend="c8"/><entry namest="c9" nameend="c10"/></row><row><entry namest="c1" nameend="c2"><SimplePara>Mean (SD)</SimplePara></entry><entry colname="c3"><SimplePara>1.73 (±0.05)</SimplePara></entry><entry colname="c4"><SimplePara>1.73 (±0.05)</SimplePara></entry><entry colname="c5"><SimplePara>2.04 (±0.19)</SimplePara></entry><entry colname="c6"><SimplePara>2.03 (±0.19)</SimplePara></entry><entry colname="c7"><SimplePara>2.21 (±0.18)</SimplePara></entry><entry colname="c8"><SimplePara>2.17 (±0.19)</SimplePara></entry><entry colname="c9"><SimplePara>2.31 (±0.08)</SimplePara></entry><entry colname="c10"><SimplePara>2.30 (±0.08)</SimplePara></entry></row><row><entry namest="c1" nameend="c2"><SimplePara><Emphasis Type="Italic">P</Emphasis>-value</SimplePara></entry><entry namest="c3" nameend="c4"><SimplePara>0.66</SimplePara></entry><entry namest="c5" nameend="c6"><SimplePara>0.44</SimplePara></entry><entry namest="c7" nameend="c8"><SimplePara>0.03</SimplePara></entry><entry namest="c9" nameend="c10"><SimplePara>0.46</SimplePara></entry></row><row><entry namest="c1" nameend="c2"><SimplePara>Power</SimplePara></entry><entry namest="c3" nameend="c4"/><entry namest="c5" nameend="c6"/><entry namest="c7" nameend="c8"/><entry namest="c9" nameend="c10"/></row><row><entry namest="c1" nameend="c2"><SimplePara>Mean (SD)</SimplePara></entry><entry colname="c3"><SimplePara>0.97 (±0.03)</SimplePara></entry><entry colname="c4"><SimplePara>0.99 (±0.02)</SimplePara></entry><entry colname="c5"><SimplePara>0.99 (±0.02)</SimplePara></entry><entry colname="c6"><SimplePara>0.99 (±0.02)</SimplePara></entry><entry colname="c7"><SimplePara>0.99 (±0.003)</SimplePara></entry><entry colname="c8"><SimplePara>0.99 (±0.002)</SimplePara></entry><entry colname="c9"><SimplePara>0.99 (±0.004)</SimplePara></entry><entry colname="c10"><SimplePara>0.99 (±0.003)</SimplePara></entry></row><row><entry namest="c1" nameend="c2"><SimplePara><Emphasis Type="Italic">P</Emphasis>-value</SimplePara></entry><entry namest="c3" nameend="c4"><SimplePara>&lt;0.001</SimplePara></entry><entry namest="c5" nameend="c6"><SimplePara>0.83</SimplePara></entry><entry namest="c7" nameend="c8"><SimplePara>0.71</SimplePara></entry><entry namest="c9" nameend="c10"><SimplePara>&lt;0.001</SimplePara></entry></row></tbody></tgroup><tfooter><SimplePara><Superscript>1</Superscript><Emphasis Type="Italic">P</Emphasis>-value were estimated from pairwise <Emphasis Type="Italic">t</Emphasis>-test; <Superscript>2</Superscript>-: the same accuracies between MDR and FMDR</SimplePara></tfooter></Table><Figure ID="Fig4" Float="Yes" Category="Standard"><Caption Language="En"><CaptionNumber>Fig. 4</CaptionNumber><CaptionContent><SimplePara>Performance comparison between MDR and FMDR for the chronic dialysis data set. (<Emphasis Type="Bold">a</Emphasis>) accuracy box plot for MDR and FMDR, (<Emphasis Type="Bold">b</Emphasis>) <Emphasis Type="Italic">OR</Emphasis> box plot for MDR and FMDR, and (<Emphasis Type="Bold">c</Emphasis>) power analysis box plot for MDR and FMDR for 100 tests. For each test, the samples in the data set are randomly sorted, and then applied to MDR and FMDR</SimplePara></CaptionContent></Caption><MediaObject ID="MO4"><ImageObject FileRef="12864_2015_1717_Fig4_HTML.gif" Format="GIF" Color="Color" Type="LinedrawHalftone" Rendition="HTML"/></MediaObject></Figure></Para><Para ID="Par20">In Fig. <InternalRef RefID="Fig5">5</InternalRef>, for the real data set, both MDR and FMDR required similar amounts of time to implement the 2-loci analysis. When comparing 2-loci and <Emphasis Type="Italic">n</Emphasis>-loci (<Emphasis Type="Italic">n</Emphasis> = 3, 4, 5, 6), the growth times between MDR and FMDR are 10.40 <Emphasis Type="Italic">vs</Emphasis>. 5.95, 200.16 <Emphasis Type="Italic">vs</Emphasis>. 21.08, 2880.95 <Emphasis Type="Italic">vs</Emphasis>. 70.93, and 8081.88 <Emphasis Type="Italic">vs</Emphasis>. 245.81. These results ind-+icate that the proposed framework can reduce the execution times required by MDR for high-order interaction analysis.<Figure ID="Fig5" Float="Yes" Category="Standard"><Caption Language="En"><CaptionNumber>Fig. 5</CaptionNumber><CaptionContent><SimplePara>Execution times of MDR and FMDR for the real data set with chronic dialysis. The horizontal axis represents execution time in log<Subscript>10</Subscript> milliseconds, while the vertical axis represents the number of loci in the model</SimplePara></CaptionContent></Caption><MediaObject ID="MO5"><ImageObject FileRef="12864_2015_1717_Fig5_HTML.gif" Format="GIF" Color="Color" Type="LinedrawHalftone" Rendition="HTML"/></MediaObject></Figure></Para></Section2></Section1><Section1 Type="Discussion" ID="Sec9"><Heading>Discussion</Heading><Para ID="Par21">The substantial computational limits of MDR make it difficult to detect nonlinear interactions of high-order combinations of SNPs amongst a large number of SNPs. Determining all combinations of SNPs in MDR entails calculating <Emphasis Type="Italic">C</Emphasis>(<Emphasis Type="Italic">N</Emphasis>,<Emphasis Type="Italic">M</Emphasis>) × <Emphasis Type="Italic">V</Emphasis> = <Emphasis Type="Italic">N</Emphasis>!/[<Emphasis Type="Italic">M</Emphasis>!(<Emphasis Type="Italic">N</Emphasis>-<Emphasis Type="Italic">M</Emphasis>)!] × <Emphasis Type="Italic">V</Emphasis> combinations, where <Emphasis Type="Italic">N</Emphasis> is the total number of SNPs, <Emphasis Type="Italic">M</Emphasis> is the number of factors considered for a model, and <Emphasis Type="Italic">V</Emphasis> is the number of cross-validation intervals. In big-O notation, MDR has a time complexity of O(n!).</Para><Para ID="Par22">Exhaustive search approaches, e.g., genetic algorithm (GA) [<CitationRef CitationID="CR10">10</CitationRef>] and ant colony optimization (ACO) [<CitationRef CitationID="CR33">33</CitationRef>] are important for improving MDR computational times. GA and ACO use small combinations to find the acceptable <Emphasis Type="Italic">n</Emphasis>-loci gene–gene interaction model in a huge combination space, thus effectively reducing the computational time requirements. However, all parameters can influence the results of detected gene–gene interaction. The parameters of population size, generation size, random seed, and algorithm setting (e.g., mutation probability in GA and pheromone in ACO) are difficult to define to successfully find the <Emphasis Type="Italic">n</Emphasis>-loci gene–gene interaction model for data sets of different sizes, i.e., sample size and SNP size. Therefore, current research directions focus on the use of software and hardware to improve MDR computational times.</Para><Para ID="Par23">Many researchers employ software [<CitationRef CitationID="CR28">28</CitationRef>] and hardware [<CitationRef CitationID="CR29">29</CitationRef>, <CitationRef CitationID="CR30">30</CitationRef>] techniques to speed up MDR. Bush <Emphasis Type="Italic">et al</Emphasis>. proposed a framework which divides the MDR processes into three classes: (1) a data handling class, (2) a model generation and processing class, and (3) a result storage class. These three modular classes were implemented in parallel, finding that parallel MDR can be used to analyze high-order interactions of small data sets and can feasibly perform lower-end genome-wide analyses. Greene <Emphasis Type="Italic">et al</Emphasis>. and Sinnott-Armstrong <Emphasis Type="Italic">et al</Emphasis>. [<CitationRef CitationID="CR29">29</CitationRef>, <CitationRef CitationID="CR30">30</CitationRef>] employed modern computer Graphics Processing Units (GPUs) to speed up MDR since GPUs have a higher memory bandwidth and computational capability than Central Processing Units (CPUs). Still, the factorial increase of time complexity remains an obstacle.</Para><Para ID="Par24">The FMDR procedure is a type of greedy search strategy [<CitationRef CitationID="CR34">34</CitationRef>], and is based on joint effect property [<CitationRef CitationID="CR35">35</CitationRef>]. The joint effect can be divided into the three effects: (1) overall effect, (2) <Emphasis Type="Italic">n</Emphasis>-order interaction effect, and (3) main effect. In epistasis, overall effect indicates the common effect amongst <Emphasis Type="Italic">n</Emphasis> risk factors. The main effect indicates any effect(s) could serve as a guide to determining the correct multi-locus interaction. The <Emphasis Type="Italic">n</Emphasis>-order interaction effect indicates the least proper subset of the loci also interacts epistatically. The highly-associated SNPs have a high probability of being a significant factor in the next-order interaction. A low classification error rate in an MDR model indicates a high statistically significant risk of <Emphasis Type="Italic">n</Emphasis>-loci effects. Suppose all 2-loci combinations in four SNPs are sorted according the classification error rate as {SNP<Subscript>a</Subscript>, SNP<Subscript>b</Subscript>}, {SNP<Subscript>b</Subscript>, SNP<Subscript>c</Subscript>}, {SNP<Subscript>a</Subscript>, SNP<Subscript>c</Subscript>}, {SNP<Subscript>a</Subscript>, SNP<Subscript>d</Subscript>}, …, {SNP<Subscript>b</Subscript>, SNP<Subscript>d</Subscript>}. The {SNP<Subscript>a</Subscript>, SNP<Subscript>b</Subscript>} is the best model in 2-loci gene–gene interaction. The {SNP<Subscript>b</Subscript>, SNP<Subscript>c</Subscript>} and {SNP<Subscript>a</Subscript>, SNP<Subscript>c</Subscript>} combinations are both probably significant models for gene–gene interaction, but neither is the best model. SNP<Subscript>c</Subscript> has the highest probability of joining the 3-loci gene–gene interaction because it’s strong association with SNP<Subscript>a</Subscript> and SNP<Subscript>b</Subscript> (i.e., 2-order interaction effect). On the other hand, {SNP<Subscript>b</Subscript>, SNP<Subscript>d</Subscript>} is the worst model; it means that adding SNP<Subscript>d</Subscript> via SNP<Subscript>b</Subscript> into the gene–gene interaction network is the least likely scenario. SNP<Subscript>d</Subscript> has a high probability of being added via the SNP<Subscript>a</Subscript> effect because {SNP<Subscript>a</Subscript>, SNP<Subscript>d</Subscript>} belongs to the top model with a low classification error rate. Therefore, the {SNP<Subscript>b</Subscript>, SNP<Subscript>d</Subscript>} can be deleted, and all combinations based on {SNP<Subscript>b</Subscript>, SNP<Subscript>d</Subscript>} in 3-loci combination are not evaluated. These properties allow us to apply the greedy search strategy to find the significant gene–gene interaction model. Moreover, FMDR only sets one parameter to select the number of best combinations with the low classification error rate, which are then saved into the memory. We suggest the optimal choice for <Emphasis Type="Italic">n</Emphasis> is the dynamic adjustment according to the order of interaction, i.e., <Emphasis Type="Italic">n</Emphasis> = 2 with 2-order gene-gene interaction and <Emphasis Type="Italic">n</Emphasis> = 3 with 3-order gene-gene interaction.</Para><Para ID="Par25">The idea behind FMDR is the retention of good results for high-order interaction, indicating the available combinations are generated from <Emphasis Type="Italic">n</Emphasis>% good results, i.e., <Emphasis Type="Italic">n</Emphasis>% results × <Emphasis Type="Italic">N</Emphasis> combinations, where <Emphasis Type="Italic">N</Emphasis> is the total number of SNPs. Therefore, FMDR has a time complexity of O(n). The execution time of FMDR is much shorter than that of MDR in high-order gene–gene interactions because FMDR effectively decreases the number of possible unnecessary computations. FMDR includes the following advantages: (1) FMDR can effectively reduce the computational time required by MDR for high-order interactions, (2) the best model has a low classification error rate and a high sensitivity for disease prediction, and (3) FMDR can easily be combined with existing MDR methods.</Para></Section1><Section1 Type="Conclusion" ID="Sec10"><Heading>Conclusions</Heading><Para ID="Par26">FMDR based on the joint effect property reduces MDR computational time by retaining results for higher interactions. The retained number of results can be formularized and improved using statistical methods and mathematic theories in future work. The time complexity can be easily computed by estimation of a function. We suggest that the function be designed as a dynamic adjustment based on the data set size and the order of interaction. The flexible framework underlying FMDR can effectively improve the limitations of existing MDR methods in finding high-order interactions.</Para></Section1></Body><BodyRef FileRef="12864_2015_1717_OnlinePDF.pdf" TargetType="OnlinePDF"/><ArticleBackmatter><ArticleNote Type="Misc"><Heading>Competing interests</Heading><SimplePara>The authors declare no conflict of interest.</SimplePara></ArticleNote><ArticleNote Type="Misc"><Heading>Authors’ contributions</Heading><SimplePara>CHY coordinated and oversaw this study. YDL participated in the design of the algorithm and writing the program. LYC and CSY provided the SNP background and wrote the manuscript. All authors read and approved the final manuscript.</SimplePara></ArticleNote><Acknowledgments><Heading>Acknowledgements</Heading><SimplePara>This study was partly supported by the National Science Council of Taiwan for Grant NSC 102-2221-E-151-024 -MY3, 102-2622-E-151-003-CC3, and 102-2221-E-214 -039.</SimplePara></Acknowledgments><Appendix ID="App1" OutputMedium="Online"><Section1 ID="Sec11"><Heading>Additional files</Heading><Para ID="Par27"><MediaObject ID="MOESM1"><DataObject FileRef="12864_2015_1717_MOESM1_ESM.doc"><Caption Language="En"><CaptionNumber>Additional file 1:</CaptionNumber><CaptionContent><SimplePara><Emphasis Type="Bold">Example to illustrate the FMDR calculation process.</Emphasis></SimplePara></CaptionContent></Caption></DataObject></MediaObject><MediaObject ID="MOESM2"><DataObject FileRef="12864_2015_1717_MOESM2_ESM.doc"><Caption Language="En"><CaptionNumber>Additional file 2:</CaptionNumber><CaptionContent><SimplePara><Emphasis Type="Bold">Statistical analysis.</Emphasis></SimplePara></CaptionContent></Caption></DataObject></MediaObject><MediaObject ID="MOESM3"><DataObject FileRef="12864_2015_1717_MOESM3_ESM.doc"><Caption Language="En"><CaptionNumber>Additional file 3:</CaptionNumber><CaptionContent><SimplePara><Emphasis Type="Bold">Figure to illustrate the growth times for comparing 2-loci and</Emphasis> <Emphasis Type="BoldItalic">n</Emphasis><Emphasis Type="Bold">-loci.</Emphasis></SimplePara></CaptionContent></Caption></DataObject></MediaObject><MediaObject ID="MOESM4"><DataObject FileRef="12864_2015_1717_MOESM4_ESM.doc"><Caption Language="En"><CaptionNumber>Additional file 4:</CaptionNumber><CaptionContent><SimplePara><Emphasis Type="Bold">The figure for Growth times comparing 800 and 1600 samples in three MAFs.</Emphasis></SimplePara></CaptionContent></Caption></DataObject></MediaObject></Para></Section1></Appendix><Bibliography ID="Bib1"><Heading>References</Heading><Citation ID="CR1"><CitationNumber>1.</CitationNumber><BibArticle><BibAuthorName><Initials>X</Initials><FamilyName>Li</FamilyName></BibAuthorName><BibAuthorName><Initials>B</Initials><FamilyName>Liao</FamilyName></BibAuthorName><BibAuthorName><Initials>H</Initials><FamilyName>Chen</FamilyName></BibAuthorName><Year>2015</Year><ArticleTitle Language="En">A new technique for generating pathogenic barcodes in breast cancer susceptibility analysis</ArticleTitle><JournalTitle>J Theor Biol</JournalTitle><VolumeID>366</VolumeID><FirstPage>84</FirstPage><LastPage>90</LastPage></BibArticle><BibUnstructured>Li X, Liao B, Chen H. A new technique for generating pathogenic barcodes in breast cancer susceptibility analysis. J Theor Biol. 2015;366:84–90.</BibUnstructured></Citation><Citation ID="CR2"><CitationNumber>2.</CitationNumber><BibArticle><BibAuthorName><Initials>CH</Initials><FamilyName>Yang</FamilyName></BibAuthorName><BibAuthorName><Initials>YD</Initials><FamilyName>Lin</FamilyName></BibAuthorName><BibAuthorName><Initials>LY</Initials><FamilyName>Chuang</FamilyName></BibAuthorName><BibAuthorName><Initials>HW</Initials><FamilyName>Chang</FamilyName></BibAuthorName><Year>2013</Year><ArticleTitle Language="En">Evaluation of Breast Cancer Susceptibility Using Improved Genetic Algorithms to Generate Genotype SNP Barcodes</ArticleTitle><JournalTitle>IEEE ACM T Comput Bi</JournalTitle><VolumeID>10</VolumeID><IssueID>2</IssueID><FirstPage>361</FirstPage><LastPage>71</LastPage></BibArticle><BibUnstructured>Yang CH, Lin YD, Chuang LY, Chang HW. Evaluation of Breast Cancer Susceptibility Using Improved Genetic Algorithms to Generate Genotype SNP Barcodes. IEEE ACM T Comput Bi. 2013;10(2):361–71.</BibUnstructured></Citation><Citation ID="CR3"><CitationNumber>3.</CitationNumber><BibArticle><BibAuthorName><Initials>CH</Initials><FamilyName>Yang</FamilyName></BibAuthorName><BibAuthorName><Initials>LY</Initials><FamilyName>Chuang</FamilyName></BibAuthorName><BibAuthorName><Initials>YH</Initials><FamilyName>Cheng</FamilyName></BibAuthorName><BibAuthorName><Initials>YD</Initials><FamilyName>Lin</FamilyName></BibAuthorName><BibAuthorName><Initials>CL</Initials><FamilyName>Wang</FamilyName></BibAuthorName><BibAuthorName><Initials>CH</Initials><FamilyName>Wen</FamilyName></BibAuthorName><Etal/><Year>2012</Year><ArticleTitle Language="En">Single nucleotide polymorphism barcoding to evaluate oral cancer risk using odds ratio-based genetic algorithms</ArticleTitle><JournalTitle>Kaohsiung J Med Sci</JournalTitle><VolumeID>28</VolumeID><IssueID>7</IssueID><FirstPage>362</FirstPage><LastPage>8</LastPage></BibArticle><BibUnstructured>Yang CH, Chuang LY, Cheng YH, Lin YD, Wang CL, Wen CH, et al. Single nucleotide polymorphism barcoding to evaluate oral cancer risk using odds ratio-based genetic algorithms. Kaohsiung J Med Sci. 2012;28(7):362–8.</BibUnstructured></Citation><Citation ID="CR4"><CitationNumber>4.</CitationNumber><BibArticle><BibAuthorName><Initials>KV</Initials><FamilyName>Steen</FamilyName></BibAuthorName><Year>2012</Year><ArticleTitle Language="En">Travelling the world of gene-gene interactions</ArticleTitle><JournalTitle>Brief. Bioinform.</JournalTitle><VolumeID>13</VolumeID><IssueID>1</IssueID><FirstPage>1</FirstPage><LastPage>19</LastPage></BibArticle><BibUnstructured>Steen KV. Travelling the world of gene-gene interactions. Brief Bioinform. 2012;13(1):1–19.</BibUnstructured></Citation><Citation ID="CR5"><CitationNumber>5.</CitationNumber><BibArticle><BibAuthorName><Initials>LY</Initials><FamilyName>Chuang</FamilyName></BibAuthorName><BibAuthorName><Initials>YD</Initials><FamilyName>Lin</FamilyName></BibAuthorName><BibAuthorName><Initials>HW</Initials><FamilyName>Chang</FamilyName></BibAuthorName><BibAuthorName><Initials>CH</Initials><FamilyName>Yang</FamilyName></BibAuthorName><Year>2012</Year><ArticleTitle Language="En">An improved PSO algorithm for generating protective SNP barcodes in breast cancer</ArticleTitle><JournalTitle>PLoS One</JournalTitle><VolumeID>7</VolumeID><IssueID>5</IssueID><BibArticleNumber>e37018</BibArticleNumber></BibArticle><BibUnstructured>Chuang LY, Lin YD, Chang HW, Yang CH. An improved PSO algorithm for generating protective SNP barcodes in breast cancer. PLoS One. 2012;7(5), e37018.</BibUnstructured></Citation><Citation ID="CR6"><CitationNumber>6.</CitationNumber><BibArticle><BibAuthorName><Initials>P</Initials><FamilyName>Yang</FamilyName></BibAuthorName><BibAuthorName><Initials>JW</Initials><FamilyName>Ho</FamilyName></BibAuthorName><BibAuthorName><Initials>YH</Initials><FamilyName>Yang</FamilyName></BibAuthorName><BibAuthorName><Initials>BB</Initials><FamilyName>Zhou</FamilyName></BibAuthorName><Year>2011</Year><ArticleTitle Language="En">Gene-gene interaction filtering with ensemble of filters</ArticleTitle><JournalTitle>BMC Bioinformatics</JournalTitle><VolumeID>12</VolumeID><IssueID>Suppl 1</IssueID><FirstPage>S10</FirstPage></BibArticle><BibUnstructured>Yang P, Ho JW, Yang YH, Zhou BB. Gene-gene interaction filtering with ensemble of filters. BMC Bioinformatics. 2011;12 Suppl 1:S10.</BibUnstructured></Citation><Citation ID="CR7"><CitationNumber>7.</CitationNumber><BibArticle><BibAuthorName><Initials>JL</Initials><FamilyName>Shang</FamilyName></BibAuthorName><BibAuthorName><Initials>JY</Initials><FamilyName>Zhang</FamilyName></BibAuthorName><BibAuthorName><Initials>Y</Initials><FamilyName>Sun</FamilyName></BibAuthorName><BibAuthorName><Initials>D</Initials><FamilyName>Liu</FamilyName></BibAuthorName><BibAuthorName><Initials>DJ</Initials><FamilyName>Ye</FamilyName></BibAuthorName><BibAuthorName><Initials>YL</Initials><FamilyName>Yin</FamilyName></BibAuthorName><Year>2011</Year><ArticleTitle Language="En">Performance analysis of novel methods for detecting epistasis</ArticleTitle><JournalTitle>BMC Bioinformatics</JournalTitle><VolumeID>12</VolumeID><FirstPage>475</FirstPage></BibArticle><BibUnstructured>Shang JL, Zhang JY, Sun Y, Liu D, Ye DJ, Yin YL. Performance analysis of novel methods for detecting epistasis. BMC Bioinformatics. 2011;12:475.</BibUnstructured></Citation><Citation ID="CR8"><CitationNumber>8.</CitationNumber><BibArticle><BibAuthorName><Initials>JH</Initials><FamilyName>Moore</FamilyName></BibAuthorName><BibAuthorName><Initials>FW</Initials><FamilyName>Asselbergs</FamilyName></BibAuthorName><BibAuthorName><Initials>SM</Initials><FamilyName>Williams</FamilyName></BibAuthorName><Year>2010</Year><ArticleTitle Language="En">Bioinformatics challenges for genome-wide association studies</ArticleTitle><JournalTitle>Bioinformatics</JournalTitle><VolumeID>26</VolumeID><IssueID>4</IssueID><FirstPage>445</FirstPage><LastPage>55</LastPage></BibArticle><BibUnstructured>Moore JH, Asselbergs FW, Williams SM. Bioinformatics challenges for genome-wide association studies. Bioinformatics. 2010;26(4):445–55.</BibUnstructured></Citation><Citation ID="CR9"><CitationNumber>9.</CitationNumber><BibArticle><BibAuthorName><Initials>MD</Initials><FamilyName>Ritchie</FamilyName></BibAuthorName><BibAuthorName><Initials>LW</Initials><FamilyName>Hahn</FamilyName></BibAuthorName><BibAuthorName><Initials>N</Initials><FamilyName>Roodi</FamilyName></BibAuthorName><BibAuthorName><Initials>LR</Initials><FamilyName>Bailey</FamilyName></BibAuthorName><BibAuthorName><Initials>WD</Initials><FamilyName>Dupont</FamilyName></BibAuthorName><BibAuthorName><Initials>FF</Initials><FamilyName>Parl</FamilyName></BibAuthorName><Etal/><Year>2001</Year><ArticleTitle Language="En">Multifactor-dimensionality reduction reveals high-order interactions among estrogen-metabolism genes in sporadic breast cancer</ArticleTitle><JournalTitle>Am J Hum Genet</JournalTitle><VolumeID>69</VolumeID><IssueID>1</IssueID><FirstPage>138</FirstPage><LastPage>47</LastPage></BibArticle><BibUnstructured>Ritchie MD, Hahn LW, Roodi N, Bailey LR, Dupont WD, Parl FF, et al. Multifactor-dimensionality reduction reveals high-order interactions among estrogen-metabolism genes in sporadic breast cancer. Am J Hum Genet. 2001;69(1):138–47.</BibUnstructured></Citation><Citation ID="CR10"><CitationNumber>10.</CitationNumber><BibArticle><BibAuthorName><Initials>LW</Initials><FamilyName>Hahn</FamilyName></BibAuthorName><BibAuthorName><Initials>MD</Initials><FamilyName>Ritchie</FamilyName></BibAuthorName><BibAuthorName><Initials>JH</Initials><FamilyName>Moore</FamilyName></BibAuthorName><Year>2003</Year><ArticleTitle Language="En">Multifactor dimensionality reduction software for detecting gene-gene and gene-environment interactions</ArticleTitle><JournalTitle>Bioinformatics</JournalTitle><VolumeID>19</VolumeID><IssueID>3</IssueID><FirstPage>376</FirstPage><LastPage>82</LastPage></BibArticle><BibUnstructured>Hahn LW, Ritchie MD, Moore JH. Multifactor dimensionality reduction software for detecting gene-gene and gene-environment interactions. Bioinformatics. 2003;19(3):376–82.</BibUnstructured></Citation><Citation ID="CR11"><CitationNumber>11.</CitationNumber><BibArticle><BibAuthorName><Initials>JH</Initials><FamilyName>Moore</FamilyName></BibAuthorName><BibAuthorName><Initials>JC</Initials><FamilyName>Gilbert</FamilyName></BibAuthorName><BibAuthorName><Initials>CT</Initials><FamilyName>Tsai</FamilyName></BibAuthorName><BibAuthorName><Initials>FT</Initials><FamilyName>Chiang</FamilyName></BibAuthorName><BibAuthorName><Initials>T</Initials><FamilyName>Holden</FamilyName></BibAuthorName><BibAuthorName><Initials>N</Initials><FamilyName>Barney</FamilyName></BibAuthorName><Etal/><Year>2006</Year><ArticleTitle Language="En">A flexible computational framework for detecting, characterizing, and interpreting statistical patterns of epistasis in genetic studies of human disease susceptibility</ArticleTitle><JournalTitle>J Theor Biol</JournalTitle><VolumeID>241</VolumeID><IssueID>2</IssueID><FirstPage>252</FirstPage><LastPage>61</LastPage></BibArticle><BibUnstructured>Moore JH, Gilbert JC, Tsai CT, Chiang FT, Holden T, Barney N, et al. A flexible computational framework for detecting, characterizing, and interpreting statistical patterns of epistasis in genetic studies of human disease susceptibility. J Theor Biol. 2006;241(2):252–61.</BibUnstructured></Citation><Citation ID="CR12"><CitationNumber>12.</CitationNumber><BibArticle><BibAuthorName><Initials>YJ</Initials><FamilyName>Chung</FamilyName></BibAuthorName><BibAuthorName><Initials>SY</Initials><FamilyName>Lee</FamilyName></BibAuthorName><BibAuthorName><Initials>RC</Initials><FamilyName>Elston</FamilyName></BibAuthorName><BibAuthorName><Initials>T</Initials><FamilyName>Park</FamilyName></BibAuthorName><Year>2007</Year><ArticleTitle Language="En">Odds ratio based multifactor-dimensionality reduction method for detecting gene-gene interactions</ArticleTitle><JournalTitle>Bioinformatics</JournalTitle><VolumeID>23</VolumeID><IssueID>1</IssueID><FirstPage>71</FirstPage><LastPage>6</LastPage></BibArticle><BibUnstructured>Chung YJ, Lee SY, Elston RC, Park T. Odds ratio based multifactor-dimensionality reduction method for detecting gene-gene interactions. Bioinformatics. 2007;23(1):71–6.</BibUnstructured></Citation><Citation ID="CR13"><CitationNumber>13.</CitationNumber><BibArticle><BibAuthorName><Initials>XY</Initials><FamilyName>Lou</FamilyName></BibAuthorName><BibAuthorName><Initials>GB</Initials><FamilyName>Chen</FamilyName></BibAuthorName><BibAuthorName><Initials>L</Initials><FamilyName>Yan</FamilyName></BibAuthorName><BibAuthorName><Initials>JZ</Initials><FamilyName>Ma</FamilyName></BibAuthorName><BibAuthorName><Initials>J</Initials><FamilyName>Zhu</FamilyName></BibAuthorName><BibAuthorName><Initials>RC</Initials><FamilyName>Elston</FamilyName></BibAuthorName><Etal/><Year>2007</Year><ArticleTitle Language="En">A generalized combinatorial approach for detecting gene-by-gene and gene-by-environment interactions with application to nicotine dependence</ArticleTitle><JournalTitle>Am J Hum Genet</JournalTitle><VolumeID>80</VolumeID><IssueID>6</IssueID><FirstPage>1125</FirstPage><LastPage>37</LastPage></BibArticle><BibUnstructured>Lou XY, Chen GB, Yan L, Ma JZ, Zhu J, Elston RC, et al. A generalized combinatorial approach for detecting gene-by-gene and gene-by-environment interactions with application to nicotine dependence. Am J Hum Genet. 2007;80(6):1125–37.</BibUnstructured></Citation><Citation ID="CR14"><CitationNumber>14.</CitationNumber><BibArticle><BibAuthorName><Initials>SY</Initials><FamilyName>Lee</FamilyName></BibAuthorName><BibAuthorName><Initials>Y</Initials><FamilyName>Chung</FamilyName></BibAuthorName><BibAuthorName><Initials>RC</Initials><FamilyName>Elston</FamilyName></BibAuthorName><BibAuthorName><Initials>Y</Initials><FamilyName>Kim</FamilyName></BibAuthorName><BibAuthorName><Initials>T</Initials><FamilyName>Park</FamilyName></BibAuthorName><Year>2007</Year><ArticleTitle Language="En">Log-linear model-based multifactor dimensionality reduction method to detect genegene interactions</ArticleTitle><JournalTitle>Bioinformatics</JournalTitle><VolumeID>23</VolumeID><IssueID>19</IssueID><FirstPage>2589</FirstPage><LastPage>95</LastPage></BibArticle><BibUnstructured>Lee SY, Chung Y, Elston RC, Kim Y, Park T. Log-linear model-based multifactor dimensionality reduction method to detect genegene interactions. Bioinformatics. 2007;23(19):2589–95.</BibUnstructured></Citation><Citation ID="CR15"><CitationNumber>15.</CitationNumber><BibArticle><BibAuthorName><Initials>CF</Initials><FamilyName>Li</FamilyName></BibAuthorName><BibAuthorName><Initials>FT</Initials><FamilyName>Luo</FamilyName></BibAuthorName><BibAuthorName><Initials>YX</Initials><FamilyName>Zeng</FamilyName></BibAuthorName><BibAuthorName><Initials>WH</Initials><FamilyName>Jia</FamilyName></BibAuthorName><Year>2014</Year><ArticleTitle Language="En">Weighted risk score-based multifactor dimensionality reduction to detect gene-gene interactions in nasopharyngeal carcinoma</ArticleTitle><JournalTitle>Int J Mol Sci</JournalTitle><VolumeID>15</VolumeID><IssueID>6</IssueID><FirstPage>10724</FirstPage><LastPage>37</LastPage></BibArticle><BibUnstructured>Li CF, Luo FT, Zeng YX, Jia WH. Weighted risk score-based multifactor dimensionality reduction to detect gene-gene interactions in nasopharyngeal carcinoma. Int J Mol Sci. 2014;15(6):10724–37.</BibUnstructured></Citation><Citation ID="CR16"><CitationNumber>16.</CitationNumber><BibArticle><BibAuthorName><Initials>ML</Initials><FamilyName>Calle</FamilyName></BibAuthorName><BibAuthorName><Initials>V</Initials><FamilyName>Urrea</FamilyName></BibAuthorName><BibAuthorName><Initials>G</Initials><FamilyName>Vellalta</FamilyName></BibAuthorName><BibAuthorName><Initials>N</Initials><FamilyName>Malats</FamilyName></BibAuthorName><BibAuthorName><Initials>KV</Initials><FamilyName>Steen</FamilyName></BibAuthorName><Year>2008</Year><ArticleTitle Language="En">Improving strategies for detecting genetic patterns of disease susceptibility in association studies</ArticleTitle><JournalTitle>Stat Med</JournalTitle><VolumeID>27</VolumeID><IssueID>30</IssueID><FirstPage>6532</FirstPage><LastPage>46</LastPage></BibArticle><BibUnstructured>Calle ML, Urrea V, Vellalta G, Malats N, Steen KV. Improving strategies for detecting genetic patterns of disease susceptibility in association studies. Stat Med. 2008;27(30):6532–46.</BibUnstructured></Citation><Citation ID="CR17"><CitationNumber>17.</CitationNumber><BibArticle><BibAuthorName><Initials>CH</Initials><FamilyName>Yang</FamilyName></BibAuthorName><BibAuthorName><Initials>YD</Initials><FamilyName>Lin</FamilyName></BibAuthorName><BibAuthorName><Initials>LY</Initials><FamilyName>Chuang</FamilyName></BibAuthorName><BibAuthorName><Initials>JB</Initials><FamilyName>Chen</FamilyName></BibAuthorName><BibAuthorName><Initials>HW</Initials><FamilyName>Chang</FamilyName></BibAuthorName><Year>2013</Year><ArticleTitle Language="En">MDR-ER: balancing functions for adjusting the ratio in risk classes and classification errors for imbalanced cases and controls using multifactor-dimensionality reduction</ArticleTitle><JournalTitle>PLoS One</JournalTitle><VolumeID>8</VolumeID><IssueID>11</IssueID><BibArticleNumber>e79387</BibArticleNumber></BibArticle><BibUnstructured>Yang CH, Lin YD, Chuang LY, Chen JB, Chang HW. MDR-ER: balancing functions for adjusting the ratio in risk classes and classification errors for imbalanced cases and controls using multifactor-dimensionality reduction. PLoS One. 2013;8(11), e79387.</BibUnstructured></Citation><Citation ID="CR18"><CitationNumber>18.</CitationNumber><BibArticle><BibAuthorName><Initials>DR</Initials><FamilyName>Velez</FamilyName></BibAuthorName><BibAuthorName><Initials>BC</Initials><FamilyName>White</FamilyName></BibAuthorName><BibAuthorName><Initials>AA</Initials><FamilyName>Motsinger</FamilyName></BibAuthorName><BibAuthorName><Initials>WS</Initials><FamilyName>Bush</FamilyName></BibAuthorName><BibAuthorName><Initials>MD</Initials><FamilyName>Ritchie</FamilyName></BibAuthorName><BibAuthorName><Initials>SM</Initials><FamilyName>Williams</FamilyName></BibAuthorName><Etal/><Year>2007</Year><ArticleTitle Language="En">A balanced accuracy function for epistasis modeling in imbalanced datasets using multifactor dimensionality reduction</ArticleTitle><JournalTitle>Gen. Epidemiol.</JournalTitle><VolumeID>31</VolumeID><IssueID>4</IssueID><FirstPage>306</FirstPage><LastPage>15</LastPage></BibArticle><BibUnstructured>Velez DR, White BC, Motsinger AA, Bush WS, Ritchie MD, Williams SM, et al. A balanced accuracy function for epistasis modeling in imbalanced datasets using multifactor dimensionality reduction. Gen Epidemiol. 2007;31(4):306–15.</BibUnstructured></Citation><Citation ID="CR19"><CitationNumber>19.</CitationNumber><BibArticle><BibAuthorName><Initials>KA</Initials><FamilyName>Pattin</FamilyName></BibAuthorName><BibAuthorName><Initials>BC</Initials><FamilyName>White</FamilyName></BibAuthorName><BibAuthorName><Initials>N</Initials><FamilyName>Barney</FamilyName></BibAuthorName><BibAuthorName><Initials>J</Initials><FamilyName>Gui</FamilyName></BibAuthorName><BibAuthorName><Initials>HH</Initials><FamilyName>Nelson</FamilyName></BibAuthorName><BibAuthorName><Initials>KT</Initials><FamilyName>Kelsey</FamilyName></BibAuthorName><Etal/><Year>2009</Year><ArticleTitle Language="En">A Computationally efficient hypothesis testing method for epistasis analysis using multifactor dimensionality reduction</ArticleTitle><JournalTitle>Gen. Epidemiol.</JournalTitle><VolumeID>33</VolumeID><IssueID>1</IssueID><FirstPage>87</FirstPage><LastPage>94</LastPage></BibArticle><BibUnstructured>Pattin KA, White BC, Barney N, Gui J, Nelson HH, Kelsey KT, et al. A Computationally efficient hypothesis testing method for epistasis analysis using multifactor dimensionality reduction. Gen Epidemiol. 2009;33(1):87–94.</BibUnstructured></Citation><Citation ID="CR20"><CitationNumber>20.</CitationNumber><BibArticle><BibAuthorName><Initials>J</Initials><FamilyName>Namkung</FamilyName></BibAuthorName><BibAuthorName><Initials>K</Initials><FamilyName>Kim</FamilyName></BibAuthorName><BibAuthorName><Initials>S</Initials><FamilyName>Yi</FamilyName></BibAuthorName><BibAuthorName><Initials>W</Initials><FamilyName>Chung</FamilyName></BibAuthorName><BibAuthorName><Initials>MS</Initials><FamilyName>Kwon</FamilyName></BibAuthorName><BibAuthorName><Initials>T</Initials><FamilyName>Park</FamilyName></BibAuthorName><Year>2009</Year><ArticleTitle Language="En">New evaluation measures for multifactor dimensionality reduction classifiers in gene-gene interaction analysis</ArticleTitle><JournalTitle>Bioinformatics</JournalTitle><VolumeID>25</VolumeID><IssueID>3</IssueID><FirstPage>338</FirstPage><LastPage>45</LastPage></BibArticle><BibUnstructured>Namkung J, Kim K, Yi S, Chung W, Kwon MS, Park T. New evaluation measures for multifactor dimensionality reduction classifiers in gene-gene interaction analysis. Bioinformatics. 2009;25(3):338–45.</BibUnstructured></Citation><Citation ID="CR21"><CitationNumber>21.</CitationNumber><BibArticle><BibAuthorName><Initials>M</Initials><FamilyName>Agirbasli</FamilyName></BibAuthorName><BibAuthorName><Initials>AI</Initials><FamilyName>Guney</FamilyName></BibAuthorName><BibAuthorName><Initials>HS</Initials><FamilyName>Ozturhan</FamilyName></BibAuthorName><BibAuthorName><Initials>D</Initials><FamilyName>Agirbasli</FamilyName></BibAuthorName><BibAuthorName><Initials>K</Initials><FamilyName>Ulucan</FamilyName></BibAuthorName><BibAuthorName><Initials>D</Initials><FamilyName>Sevinc</FamilyName></BibAuthorName><Etal/><Year>2011</Year><ArticleTitle Language="En">Multifactor dimensionality reduction analysis of MTHFR, PAI-1, ACE, PON1, and eNOS gene polymorphisms in patients with early onset coronary artery disease</ArticleTitle><JournalTitle>Eur. J. Cardiovasc. Prev. Rehabil.</JournalTitle><VolumeID>18</VolumeID><IssueID>6</IssueID><FirstPage>803</FirstPage><LastPage>9</LastPage></BibArticle><BibUnstructured>Agirbasli M, Guney AI, Ozturhan HS, Agirbasli D, Ulucan K, Sevinc D, et al. Multifactor dimensionality reduction analysis of MTHFR, PAI-1, ACE, PON1, and eNOS gene polymorphisms in patients with early onset coronary artery disease. Eur J Cardiovasc Prev Rehabil. 2011;18(6):803–9.</BibUnstructured></Citation><Citation ID="CR22"><CitationNumber>22.</CitationNumber><BibArticle><BibAuthorName><Initials>CT</Initials><FamilyName>Tsai</FamilyName></BibAuthorName><BibAuthorName><Initials>JJ</Initials><FamilyName>Hwang</FamilyName></BibAuthorName><BibAuthorName><Initials>MD</Initials><FamilyName>Ritchie</FamilyName></BibAuthorName><BibAuthorName><Initials>JH</Initials><FamilyName>Moore</FamilyName></BibAuthorName><BibAuthorName><Initials>FT</Initials><FamilyName>Chiang</FamilyName></BibAuthorName><BibAuthorName><Initials>LP</Initials><FamilyName>Lai</FamilyName></BibAuthorName><Etal/><Year>2007</Year><ArticleTitle Language="En">Renin-angiotensin system gene polymorphisms and coronary artery disease in a large angiographic cohort: Detection of high order gene-gene interaction</ArticleTitle><JournalTitle>Atherosclerosis</JournalTitle><VolumeID>195</VolumeID><IssueID>1</IssueID><FirstPage>172</FirstPage><LastPage>80</LastPage></BibArticle><BibUnstructured>Tsai CT, Hwang JJ, Ritchie MD, Moore JH, Chiang FT, Lai LP, et al. Renin-angiotensin system gene polymorphisms and coronary artery disease in a large angiographic cohort: Detection of high order gene-gene interaction. Atherosclerosis. 2007;195(1):172–80.</BibUnstructured></Citation><Citation ID="CR23"><CitationNumber>23.</CitationNumber><BibArticle><BibAuthorName><Initials>JH</Initials><FamilyName>Moore</FamilyName></BibAuthorName><BibAuthorName><Initials>SM</Initials><FamilyName>Williams</FamilyName></BibAuthorName><Year>2002</Year><ArticleTitle Language="En">New strategies for identifying gene-gene interactions in hypertension</ArticleTitle><JournalTitle>Ann. Med.</JournalTitle><VolumeID>34</VolumeID><IssueID>2</IssueID><FirstPage>88</FirstPage><LastPage>95</LastPage></BibArticle><BibUnstructured>Moore JH, Williams SM. New strategies for identifying gene-gene interactions in hypertension. Ann Med. 2002;34(2):88–95.</BibUnstructured></Citation><Citation ID="CR24"><CitationNumber>24.</CitationNumber><BibArticle><BibAuthorName><Initials>SM</Initials><FamilyName>Williams</FamilyName></BibAuthorName><BibAuthorName><Initials>MD</Initials><FamilyName>Ritchie</FamilyName></BibAuthorName><BibAuthorName><Initials>JA</Initials><FamilyName>Phillips</FamilyName></BibAuthorName><BibAuthorName><Initials>E</Initials><FamilyName>Dawson</FamilyName></BibAuthorName><BibAuthorName><Initials>M</Initials><FamilyName>Prince</FamilyName></BibAuthorName><BibAuthorName><Initials>E</Initials><FamilyName>Dzhura</FamilyName></BibAuthorName><Etal/><Year>2004</Year><ArticleTitle Language="En">Multilocus analysis of hypertension: A hierarchical approach</ArticleTitle><JournalTitle>Hum Hered</JournalTitle><VolumeID>57</VolumeID><IssueID>1</IssueID><FirstPage>28</FirstPage><LastPage>38</LastPage></BibArticle><BibUnstructured>Williams SM, Ritchie MD, Phillips JA, Dawson E, Prince M, Dzhura E, et al. Multilocus analysis of hypertension: A hierarchical approach. Hum Hered. 2004;57(1):28–38.</BibUnstructured></Citation><Citation ID="CR25"><CitationNumber>25.</CitationNumber><BibArticle><BibAuthorName><Initials>H</Initials><FamilyName>Sanada</FamilyName></BibAuthorName><BibAuthorName><Initials>J</Initials><FamilyName>Yatabe</FamilyName></BibAuthorName><BibAuthorName><Initials>S</Initials><FamilyName>Midorikawa</FamilyName></BibAuthorName><BibAuthorName><Initials>S</Initials><FamilyName>Hashimoto</FamilyName></BibAuthorName><BibAuthorName><Initials>T</Initials><FamilyName>Watanabe</FamilyName></BibAuthorName><BibAuthorName><Initials>JH</Initials><FamilyName>Moore</FamilyName></BibAuthorName><Etal/><Year>2006</Year><ArticleTitle Language="En">Single-nucleotide polymorphisms for diagnosis of salt-sensitive hypertension</ArticleTitle><JournalTitle>Clin Chem</JournalTitle><VolumeID>52</VolumeID><IssueID>3</IssueID><FirstPage>352</FirstPage><LastPage>60</LastPage></BibArticle><BibUnstructured>Sanada H, Yatabe J, Midorikawa S, Hashimoto S, Watanabe T, Moore JH, et al. Single-nucleotide polymorphisms for diagnosis of salt-sensitive hypertension. Clin Chem. 2006;52(3):352–60.</BibUnstructured></Citation><Citation ID="CR26"><CitationNumber>26.</CitationNumber><BibArticle><BibAuthorName><Initials>J</Initials><FamilyName>Gui</FamilyName></BibAuthorName><BibAuthorName><Initials>AS</Initials><FamilyName>Andrew</FamilyName></BibAuthorName><BibAuthorName><Initials>P</Initials><FamilyName>Andrews</FamilyName></BibAuthorName><BibAuthorName><Initials>HM</Initials><FamilyName>Nelson</FamilyName></BibAuthorName><BibAuthorName><Initials>KT</Initials><FamilyName>Kelsey</FamilyName></BibAuthorName><BibAuthorName><Initials>MR</Initials><FamilyName>Karagas</FamilyName></BibAuthorName><Etal/><Year>2011</Year><ArticleTitle Language="En">A robust multifactor dimensionality reduction method for detecting gene–gene interactions with application to the genetic analysis of bladder cancersusceptibility</ArticleTitle><JournalTitle>Ann. Hum. Genet.</JournalTitle><VolumeID>75</VolumeID><IssueID>1</IssueID><FirstPage>20</FirstPage><LastPage>8</LastPage></BibArticle><BibUnstructured>Gui J, Andrew AS, Andrews P, Nelson HM, Kelsey KT, Karagas MR, et al. A robust multifactor dimensionality reduction method for detecting gene–gene interactions with application to the genetic analysis of bladder cancersusceptibility. Ann Hum Genet. 2011;75(1):20–8.</BibUnstructured></Citation><Citation ID="CR27"><CitationNumber>27.</CitationNumber><BibArticle><BibAuthorName><Initials>AM</Initials><FamilyName>Coutinho</FamilyName></BibAuthorName><BibAuthorName><Initials>I</Initials><FamilyName>Sousa</FamilyName></BibAuthorName><BibAuthorName><Initials>M</Initials><FamilyName>Martins</FamilyName></BibAuthorName><BibAuthorName><Initials>C</Initials><FamilyName>Correia</FamilyName></BibAuthorName><BibAuthorName><Initials>T</Initials><FamilyName>Morgadinho</FamilyName></BibAuthorName><BibAuthorName><Initials>C</Initials><FamilyName>Bento</FamilyName></BibAuthorName><Etal/><Year>2007</Year><ArticleTitle Language="En">Evidence for epistasis between SLC6A4 and ITGB3 in autism etiology and in the determination of platelet serotonin levels</ArticleTitle><JournalTitle>Hum Genet</JournalTitle><VolumeID>121</VolumeID><IssueID>2</IssueID><FirstPage>243</FirstPage><LastPage>56</LastPage></BibArticle><BibUnstructured>Coutinho AM, Sousa I, Martins M, Correia C, Morgadinho T, Bento C, et al. Evidence for epistasis between SLC6A4 and ITGB3 in autism etiology and in the determination of platelet serotonin levels. Hum Genet. 2007;121(2):243–56.</BibUnstructured></Citation><Citation ID="CR28"><CitationNumber>28.</CitationNumber><BibArticle><BibAuthorName><Initials>WS</Initials><FamilyName>Bush</FamilyName></BibAuthorName><BibAuthorName><Initials>SM</Initials><FamilyName>Dudek</FamilyName></BibAuthorName><BibAuthorName><Initials>MD</Initials><FamilyName>Ritchie</FamilyName></BibAuthorName><Year>2006</Year><ArticleTitle Language="En">Parallel multifactor dimensionality reduction: a tool for the large-scale analysis of gene-gene interactions</ArticleTitle><JournalTitle>Bioinformatics</JournalTitle><VolumeID>22</VolumeID><IssueID>17</IssueID><FirstPage>2173</FirstPage><LastPage>4</LastPage></BibArticle><BibUnstructured>Bush WS, Dudek SM, Ritchie MD. Parallel multifactor dimensionality reduction: a tool for the large-scale analysis of gene-gene interactions. Bioinformatics. 2006;22(17):2173–4.</BibUnstructured></Citation><Citation ID="CR29"><CitationNumber>29.</CitationNumber><BibArticle><BibAuthorName><Initials>NA</Initials><FamilyName>Sinnott-Armstrong</FamilyName></BibAuthorName><BibAuthorName><Initials>CS</Initials><FamilyName>Greene</FamilyName></BibAuthorName><BibAuthorName><Initials>F</Initials><FamilyName>Cancare</FamilyName></BibAuthorName><BibAuthorName><Initials>JH</Initials><FamilyName>Moore</FamilyName></BibAuthorName><Year>2009</Year><ArticleTitle Language="En">Accelerating epistasis analysis in human genetics with consumer graphics hardware</ArticleTitle><JournalTitle>BMC Res Notes</JournalTitle><VolumeID>2</VolumeID><IssueID>1</IssueID><FirstPage>149</FirstPage></BibArticle><BibUnstructured>Sinnott-Armstrong NA, Greene CS, Cancare F, Moore JH. Accelerating epistasis analysis in human genetics with consumer graphics hardware. BMC Res Notes. 2009;2(1):149.</BibUnstructured></Citation><Citation ID="CR30"><CitationNumber>30.</CitationNumber><BibArticle><BibAuthorName><Initials>CS</Initials><FamilyName>Greene</FamilyName></BibAuthorName><BibAuthorName><Initials>NA</Initials><FamilyName>Sinnott-Armstrong</FamilyName></BibAuthorName><BibAuthorName><Initials>DS</Initials><FamilyName>Himmelstein</FamilyName></BibAuthorName><BibAuthorName><Initials>PJ</Initials><FamilyName>Park</FamilyName></BibAuthorName><BibAuthorName><Initials>JH</Initials><FamilyName>Moore</FamilyName></BibAuthorName><BibAuthorName><Initials>BT</Initials><FamilyName>Harris</FamilyName></BibAuthorName><Year>2010</Year><ArticleTitle Language="En">Multifactor dimensionality reduction for graphics processing units enables genome-wide testing of epistasis in sporadic ALS</ArticleTitle><JournalTitle>Bioinformatics</JournalTitle><VolumeID>26</VolumeID><IssueID>5</IssueID><FirstPage>694</FirstPage><LastPage>5</LastPage></BibArticle><BibUnstructured>Greene CS, Sinnott-Armstrong NA, Himmelstein DS, Park PJ, Moore JH, Harris BT. Multifactor dimensionality reduction for graphics processing units enables genome-wide testing of epistasis in sporadic ALS. Bioinformatics. 2010;26(5):694–5.</BibUnstructured></Citation><Citation ID="CR31"><CitationNumber>31.</CitationNumber><BibArticle><BibAuthorName><Initials>RJ</Initials><FamilyName>Urbanowicz</FamilyName></BibAuthorName><BibAuthorName><Initials>J</Initials><FamilyName>Kiralis</FamilyName></BibAuthorName><BibAuthorName><Initials>NA</Initials><FamilyName>Sinnott-Armstrong</FamilyName></BibAuthorName><BibAuthorName><Initials>T</Initials><FamilyName>Heberling</FamilyName></BibAuthorName><BibAuthorName><Initials>JM</Initials><FamilyName>Fisher</FamilyName></BibAuthorName><BibAuthorName><Initials>JH</Initials><FamilyName>Moore</FamilyName></BibAuthorName><Year>2012</Year><ArticleTitle Language="En">GAMETES: a fast, direct algorithm for generating pure, strict, epistatic models with random architectures</ArticleTitle><JournalTitle>Biodata Min</JournalTitle><VolumeID>5</VolumeID><FirstPage>16</FirstPage></BibArticle><BibUnstructured>Urbanowicz RJ, Kiralis J, Sinnott-Armstrong NA, Heberling T, Fisher JM, Moore JH. GAMETES: a fast, direct algorithm for generating pure, strict, epistatic models with random architectures. Biodata Min. 2012;5:16.</BibUnstructured></Citation><Citation ID="CR32"><CitationNumber>32.</CitationNumber><BibArticle><BibAuthorName><Initials>JB</Initials><FamilyName>Chen</FamilyName></BibAuthorName><BibAuthorName><Initials>YH</Initials><FamilyName>Yang</FamilyName></BibAuthorName><BibAuthorName><Initials>WC</Initials><FamilyName>Lee</FamilyName></BibAuthorName><BibAuthorName><Initials>CW</Initials><FamilyName>Liou</FamilyName></BibAuthorName><BibAuthorName><Initials>TK</Initials><FamilyName>Lin</FamilyName></BibAuthorName><BibAuthorName><Initials>YH</Initials><FamilyName>Chung</FamilyName></BibAuthorName><Etal/><Year>2012</Year><ArticleTitle Language="En">Sequence-based polymorphisms in the mitochondrial d-loop and potential SNP predictors for chronic dialysis</ArticleTitle><JournalTitle>PLoS One</JournalTitle><VolumeID>7</VolumeID><IssueID>7</IssueID><FirstPage>e41125</FirstPage></BibArticle><BibUnstructured>Chen JB, Yang YH, Lee WC, Liou CW, Lin TK, Chung YH, et al. Sequence-based polymorphisms in the mitochondrial d-loop and potential SNP predictors for chronic dialysis. PLoS One. 2012;7(7):e41125.</BibUnstructured></Citation><Citation ID="CR33"><CitationNumber>33.</CitationNumber><BibUnstructured>Greene CS, White BC, Moore JH: Ant colony optimization for genome-wide genetic analysis. In: Ant Colony Optimization and Swarm Intelligence. Springer; 2008:37–47</BibUnstructured></Citation><Citation ID="CR34"><CitationNumber>34.</CitationNumber><BibArticle><BibAuthorName><Initials>U</Initials><FamilyName>Faigle</FamilyName></BibAuthorName><BibAuthorName><Initials>S</Initials><FamilyName>Fujishige</FamilyName></BibAuthorName><Year>2009</Year><ArticleTitle Language="En">A general model for matroids and the greedy algorithm</ArticleTitle><JournalTitle>Math Program</JournalTitle><VolumeID>119</VolumeID><IssueID>2</IssueID><FirstPage>353</FirstPage><LastPage>69</LastPage></BibArticle><BibUnstructured>Faigle U, Fujishige S. A general model for matroids and the greedy algorithm. Math Program. 2009;119(2):353–69.</BibUnstructured></Citation><Citation ID="CR35"><CitationNumber>35.</CitationNumber><BibArticle><BibAuthorName><Initials>K</Initials><FamilyName>Ye</FamilyName></BibAuthorName><Year>2003</Year><ArticleTitle Language="En">Experiments: Planning, analysis, and parameter design optimization</ArticleTitle><JournalTitle>Interfaces</JournalTitle><VolumeID>33</VolumeID><IssueID>5</IssueID><FirstPage>96</FirstPage><LastPage>8</LastPage></BibArticle><BibUnstructured>Ye K. Experiments: Planning, analysis, and parameter design optimization. Interfaces. 2003;33(5):96–8.</BibUnstructured></Citation></Bibliography></ArticleBackmatter></Article>
