# Supplementary material for: An efficiency analysis of high-order combinations of gene–gene interactions using multifactor-dimensionality reduction
Source: BMC Genomics. 2015 Jul 1;16(1):489. doi: 10.1186/s12864-015-1717-8 (PMC4487567; doi:10.1186/s12864-015-1717-8)
Supplement: Additional file 3: — Figure to illustrate the growth times for comparing 2-loci and n -loci. [file 12864_2015_1717_MOESM3_ESM.doc]

<!--File Compare Report-->

Comparing files D:\PROGRAMS\BMC\FILECOMPARE\12864_2015_1717_Article[fc-orig].xml and D:\PROGRAMS\BMC\FILECOMPARE\12864_2015_1717_ARTICLE[FC-EXTRACT].XML
***** D:\PROGRAMS\BMC\FILECOMPARE\12864_2015_1717_Article[fc-orig].xml
23: </ArticleCategory>
24: <ArticleCollection ID=”AC_0d68c7909af017c2c6ca9f369f4c824e”
25: Type=”SubjectSection”>
26: <ArticleCollectionTitle>
***** D:\PROGRAMS\BMC\FILECOMPARE\12864_2015_1717_ARTICLE[FC-EXTRACT].XML
23: </ArticleCategory>
24: <ArticleCollection ID="AC_0d68c7909af017c2c6ca9f369f4c824e"
25: Type="SubjectSection">
26: <ArticleCollectionTitle>
*****
